# Supplementary material for: In silico analysis of the α-amylase family GH57: eventual subfamilies reflecting enzyme specificities
Source: 3 Biotech. 2018 Jul 9;8(7):307. doi: 10.1007/s13205-018-1325-9 (PMC6037648; doi:10.1007/s13205-018-1325-9)
Supplement: Supplementary file 1 — Supplementary material 1 (XLSX 177 KB) [file 13205_2018_1325_MOESM1_ESM.xlsx]

## Sheet: Table S1
	TABLE S1 The GH57 proteins used in the present study
	α-Amylases						Conserved sequence regions
No.	No.	Domain	Source	GenBank	UniProt	Length	CSR-1	CSR-2	CSR-3	CSR-4	CSR-5
1	1	Bacteria	Syntrophus aciditrophicus (strain SB)	ABC77194.1	Q2LSY2	901	QLHQP	QQVEFL	RNTELI	GYDLEHIGGH	LTASDHIYY
2	2	Bacteria	Phycisphaera mikurensis (strain NBRC 102666 / KCTC 22515 / FYK2301M01)	BAM04585.1	I0IH47	404	QLHQP	GKAEFL	RNTELL	FLDFEVFGEH	LSNSDHLYY
3	3	Archaea	Candidatus Nanopusillus acidilobi	AMD29566.1	A0A125RH63	391	HAHQP	GNVEIV	RNFELV	FMDFETIGEH	LSTSDNFYY
4	4	Bacteria	Candidatus Saccharibacteria oral taxon TM7x	AJA06438.1	A0A0A7PB46	400	HVHQP	GQVEIL	ANTELA	FMDYETFGEH	LQTSDHFYY
5	5	Bacteria	Candidatus Saccharibacteria bacterium GW2011_GWC2_44_17	AKM80022.1	A0A0G4AZ61	410	HVHQP	GKVEIV	RNTELA	FMDYETFGEH	LQASDLVYY
6	6	Bacteria	Candidatus Saccharimonas aalborgensis	AGL62675.1	R4PWL9	416	HVHQP	GRVEIV	RNTELA	FMDYETFGEH	LQTSDNPYY
7	7	Bacteria	Candidatus Saccharibacteria bacterium RAAC3_TM7_1	AHB42593.1	V5RW28	409	HVHQP	GRVEIV	RNTELA	FMDYETFGEH	LLTSDHVYY
8	8	Bacteria	uncultured bacterium	AHW49107.1	X5CM26	348	EVHQP	GKVEIV	RNTELA	FMDYETFGEH	LQTSDHFYY
9	9	Bacteria	uncultured bacterium	AHW49110.1	X5CP64	349	EVHQT	GQVEIV	RNTELS	FMDYETFGEH	LTTSDHFYY
10	10	Bacteria	uncultured bacterium	AHW49096.1	X5CGV0	352	EVHQP	GKVEIV	RNTELS	FMDYETFGEH	LQTSDHFYY
11	11	Bacteria	uncultured bacterium	AHW49108.1	X5D2L9	349	EVHQP	GRVEIV	RNTEFS	FMDYETFGEH	LQTSDHFYY
12	12	Bacteria	uncultured bacterium	AHW49095.1	X5CP51	352	EVHQP	GRVEIV	RNTELS	FMDYETFGEH	LQTSDHFYY
13	13	Bacteria	uncultured bacterium	AHW49109.1	X5D4F6	349	EVHQP	GRVEIV	RNTELS	FMDYETFGEH	LQTSDHFYY
14	14	Archaea	Methanospirillum hungatei JF-1 (strain ATCC 27890 / DSM 864 / NBRC 100397 / JF-1)	ABD40588.1	Q2FR74	484	EVHQP	KNVEMI	ENTEFL	FIDYETIGEH	MQISDHFYY
15	15	Archaea	Methanoregula boonei (strain DSM 21154 / JCM 14090 / 6A8)	ABS56054.1	A7I8J3	484	EVHQP	KNSEIL	ENTEFT	FLDYETFGEH	LQTSDHFYY
16	16	Archaea	Archaeoglobus veneficus (strain DSM 11195 / SNP6)	AEA47226.1	F2KMM9	491	EVHQP	KNAEIL	ENTELI	FVDYETFGEH	LQTSDHFYY
17	17	Archaea	Methanocella paludicola (strain DSM 17711 / JCM 13418 / NBRC 101707 / SANAE)	BAI62452.1	D1Z180	482	EVHQP	KNAEMI	ENTEFI	FVDYETFGEH	LQTSDHFYY
18	18	Archaea	Methanocella arvoryzae (strain DSM 22066 / NBRC 105507 / MRE50)	CAJ36612.1	Q0W4T1	501	EVHQP	RNAEML	ENTEFL	FIDYETFGEH	LQTSDHFYY
19	19	Archaea	Methanocella conradii (strain DSM 24694 / JCM 17849 / CGMCC 1.5162 / HZ254)	AFD00851.1	H8I833	484	EVHQP	RNAELL	ENTEFI	FVDYETFGEH	LQTSDHFYY
20	20	Archaea	Methanosaeta thermophila (strain DSM 6194 / JCM 14653 / NBRC 101360 / PT) (Methanothrix thermophila)	ABK14052.1	A0B5S8	495	EVHQP	GNVEIL	ENTELI	FMDYETFGEH	LSLSDHLYY
21	21	Archaea	Methanosaeta concilii (strain ATCC 5969 / DSM 3671 / JCM 10134 / NBRC 103675 / OCM 69 / GP-6) (Methanothrix concilii)	AEB67667.1	F4BYP0	492	EVHQP	GMVEVL	ENTELI	FCDYETFGEH	LGLSDHLYY
22	22	Archaea	Methanosaeta harundinacea (strain 6Ac)	AET65340.1	G7WR37	538	EVHQP	GMVEVL	ENTELL	FCDYETFGEH	LGISDHLYY
23	23	Archaea	Sulfolobus acidocaldarius SUSAZ	AHC51490.1	V9S5T8	444	EVHQP	KKVEFL	ENTELL	FVDYETFGEH	FTTSDHYYY
24	24	Archaea	Sulfolobus tokodaii (strain DSM 16993 / JCM 10545 / NBRC 100140 / 7)	BAB65830.1	Q973T0	443	EVHQP	HKVEFL	ENTELL	FVDYETFGEH	FTTSDHYYY
25	25	Archaea	Sulfolobus acidocaldarius (strain ATCC 33909 / DSM 639 / JCM 8929 / NBRC 15157 / NCIMB 11770)	AAY80547.1	Q4J9I4	444	EVHQP	RKVEFL	ENTELL	FVDYETFGEH	FTTSDHYYY
26	26	Archaea	Sulfolobus acidocaldarius	ALU28592.1	A0A0U3GRH7	444	EVHQP	RKVEFL	ENTELL	FVDYETFGEH	FTTSDHYYY
27	27	Archaea	Sulfolobus acidocaldarius N8	AGE71136.1	M1IVF1	444	EVHQP	RKVEFL	ENTELL	FVDYETFGEH	FTTSDHYYY
28	28	Archaea	Sulfolobus acidocaldarius	ALU31305.1	A0A0U3GRH7	444	EVHQP	RKVEFL	ENTELL	FVDYETFGEH	FTTSDHYYY
29	29	Archaea	Sulfolobus acidocaldarius Ron12/I	AGE73406.1	M1J2B9	444	EVHQP	RKVEFL	ENTELL	FVDYETFGEH	FTTSDHYYY
30	30	Archaea	Acidianus hospitalis (strain W1)	AEE95142.1	F4B9J6	446	EVHQP	KKVEFL	ENTELL	FVDYETFGEH	FTTSDNYYY
31	31	Archaea	Metallosphaera cuprina (strain Ar-4)	AEB94922.1	F4G274	444	EVHQP	KKVEFL	ENTELL	FVDYETFGEH	FTTSDNYYY
32	32	Archaea	Metallosphaera sedula	AKV78912.1	A0A088E8B5	444	EVHQP	RKVEFL	ENTELL	FVDYETFGEH	FTTSDNYYY
33	33	Archaea	Metallosphaera sedula	AKV81157.1	A0A088E8B5	444	EVHQP	RKVEFL	ENTELL	FVDYETFGEH	FTTSDNYYY
34	34	Archaea	Metallosphaera sedula	AKV74421.1	A0A088E8B5	444	EVHQP	RKVEFL	ENTELL	FVDYETFGEH	FTTSDNYYY
35	35	Archaea	Metallosphaera sedula	AKV76660.1	A0A088E8B5	444	EVHQP	RKVEFL	ENTELL	FVDYETFGEH	FTTSDNYYY
36	36	Archaea	Metallosphaera sedula	AIM27560.1	A0A088E8B5	444	EVHQP	RKVEFL	ENTELL	FVDYETFGEH	FTTSDNYYY
37	37	Archaea	Metallosphaera sedula (strain ATCC 51363 / DSM 5348 / JCM 9185 / NBRC 15509 / TH2)	ABP95576.1	A4YGM4	444	EVHQP	RKVEFL	ENTELL	FVDYETFGEH	FTTSDNYYY
38	38	Archaea	Metallosphaera sedula (strain ATCC 51363 / DSM 5348 / JCM 9185 / NBRC 15509 / TH2)	AKV83396.1	A4YGM4	444	EVHQP	RKVEFL	ENTELL	FVDYETFGEH	FTTSDNYYY
39	39	Archaea	Sulfolobus sp. A20	AOL15621.1	A0A1C8ZQI5	444	EIHQP	HKVEFL	ENTELI	FIDYETFGEH	FTTSDNYYY
40	40	Archaea	Sulfolobus islandicus (strain L.S.2.15 / Lassen #1)	ACP35331.1	C3MPL8	447	EVHQP	HKVEFL	ENTELI	FVDYETFGEH	FTTSDNYYY
41	41	Archaea	Sulfolobus islandicus LAL14/1	AGJ62546.1	M9UDD6	447	EVHQP	HKVEFL	ENTELI	FVDYETFGEH	FTTSDNYYY
42	42	Archaea	Sulfolobus islandicus (strain HVE10/4)	ADX82531.1	F0NPJ0	447	EVHQP	HKVEFL	ENTELI	FVDYETFGEH	FTTSDNYYY
43	43	Archaea	Sulfolobus islandicus (strain Y.N.15.51 / Yellowstone #2)	ACP48714.1	C3NHV4	447	EVHQP	HKVEFL	ENTELI	FVDYETFGEH	FTTSDNYYY
44	44	Archaea	Sulfolobus islandicus (strain Y.G.57.14 / Yellowstone #1)	ACP45488.1	C3NDU9	447	EVHQP	HKVEFL	ENTELI	FVDYETFGEH	FTTSDNYYY
45	45	Archaea	Sulfolobus islandicus (strain L.D.8.5 / Lassen #2)	ADB87013.1	D2PJR0	447	EVHQP	HKVEFL	ENTELI	FVDYETFGEH	FTTSDNYYY
46	46	Archaea	Sulfolobus islandicus (strain M.16.4 / Kamchatka #3)	ACR41821.1	C4KGV7	447	EVHQP	HKVEFL	ENTELI	FVDYETFGEH	FTTSDNYYY
47	47	Archaea	Sulfolobus islandicus (strain M.16.27)	ACP55170.1	C3N595	447	EVHQP	HKVEFL	ENTELI	FVDYETFGEH	FTTSDNYYY
48	48	Archaea	Sulfolobus islandicus (strain M.14.25 / Kamchatka #1)	ACP37989.1	C3MYL0	447	EVHQP	HKVEFL	ENTELI	FVDYETFGEH	FTTSDNYYY
49	49	Archaea	Sulfolobus islandicus (strain REY15A)	ADX85165.1	F0NHE4	447	EVHQP	HKVEFL	ENTELI	FVDYETFGEH	FTTSDNYYY
50	50	Archaea	Sulfolobus solfataricus	AKA74212.1	A0A0E3KD16	447	EVHQP	HKVEFL	ENTELI	FVDYETFGEH	FTTSDNYYY
51	51	Archaea	Sulfolobus solfataricus	AKA79602.1	A0A0E3KD16	447	EVHQP	HKVEFL	ENTELI	FVDYETFGEH	FTTSDNYYY
52	52	Archaea	Sulfolobus solfataricus (strain ATCC 35092 / DSM 1617 / JCM 11322 / P2)	AAK41260.1	Q97ZD2	447	EVHQP	HKVEFL	ENTELI	FVDYETFGEH	FTTSDNYYY
53	53	Archaea	Sulfolobus solfataricus	SAI84574.1	A0A0E3KD16	447	EVHQP	HKVEFL	ENTELI	FVDYETFGEH	FTTSDNYYY
54	54	Archaea	Sulfolobus solfataricus (strain 98/2)	ACX92177.1	D0KTV8	447	EVHQP	HKVEFL	ENTELI	FVDYETFGEH	FTTSDNYYY
55	55	Archaea	Sulfolobus solfataricus	AKA76910.1	A0A0E3KD16	447	EVHQP	HKVEFL	ENTELI	FVDYETFGEH	FTTSDNYYY
56	56	Archaea	Ferroplasma acidarmanus fer1	AGO61331.1	S0AQX3	377	ELHQP	GLCELM	RNTELI	YMDYETFGEH	LQTSDLIYY
57	57	Archaea	Thermoplasma volcanium (strain ATCC 51530 / DSM 4299 / JCM 9571 / NBRC 15438 / GSS1)	BAB59573.1	Q97BM4	378	EIHQP	GLCEML	RNTELI	FMDYETFGEH	LQTSDIIYY
58	58	Bacteria	Cytophaga hutchinsonii (strain ATCC 33406 / NCIMB 9469)	ABG58088.1	Q11WX8	397	QVHQP	DCVEFL	RNTELI	YVDYETFGEH	LQTSDHFYY
59	59	Archaea	uncultured euryarchaeote Alv-FOS5	AAZ32118.1	Q3SB92	393	HVHQP	GNVEFL	RNTELI	YVDYETFGEH	LQTSDHLYY
60	60	Archaea	Methanocaldococcus infernus (strain DSM 11812 / JCM 15783 / ME)	ADG13574.1	D5VSM1	430	EVHQP	GNVELI	RNTELI	YMDYETFGEH	LQISDHLYY
61	61	Archaea	Picrophilus torridus (strain ATCC 700027 / DSM 9790 / JCM 10055 / NBRC 100828)	AAT43825.1	Q6KZM7	374	EVHQP	GNCELI	RNTELI	FMDYETFGEH	LNTSDHLYY
62	62	Archaea	Methanococcus maripaludis (strain C6 / ATCC BAA-1332)	ABX02196.1	A9AA23	407	EVHQP	GNVEFL	RNTELI	YMDYETFGEH	MQTSDNFYY
63	63	Archaea	Methanococcus aeolicus (strain ATCC BAA-1280 / DSM 17508 / OCM 812 / Nankai-3)	ABR55604.1	A6USY2	580	EVHQP	GNVEFL	RNTELI	YMDYETFGEH	MQTSDNFYY
64	64	Archaea	Methanococcus maripaludis (strain C5 / ATCC BAA-1333)	ABO34618.1	A4FWP3	407	EVHQP	GNVEFL	RNTELI	YMDYETFGEH	MQTSDNFYY
65	65	Archaea	Methanococcus maripaludis X1	AEK20316.1	G0H1N1	407	EVHQP	GNVEFL	RNTELI	YMDYETFGEH	MQTSDNFYY
66	66	Archaea	Methanococcus maripaludis (strain S2 / LL)	CAF30847.1	Q6LXQ8	407	EVHQP	GNVEFL	RNTELI	YMDYETFGEH	MQTSDNFYY
67	67	Archaea	Methanococcus maripaludis OS7	BAP63484.1	UPI00050D6EE3	407	EVHQP	GNVEFL	RNTELI	YMDYETFGEH	MQTSDNFYY
68	68	Archaea	Methanococcus vannielii (strain ATCC 35089 / DSM 1224 / JCM 13029 / OCM 148 / SB)	ABR54507.1	A6UPT5	407	EVHQP	GNVEFL	RNTELI	YMDYETFGEH	MQTSDNFYY
69	69	Archaea	Methanococcus maripaludis KA1	BAP61633.1	UPI00050D721D	407	EVHQP	GNVEFL	RNTELI	YMDYETFGEH	MQTSDNFYY
70	70	Archaea	Methanococcus maripaludis (strain C7 / ATCC BAA-1331)	ABR65604.1	A6VGM8	407	EVHQP	GNVEFL	RNTELI	YMDYETFGEH	MQTSDNFYY
71	71	Archaea	Methanothermococcus okinawensis (strain DSM 14208 / JCM 11175 / IH1)	AEH07152.1	F8AP06	538	EVHQP	GNVELI	RNTELM	YVDYETFGEH	LQTSDNFYY
72	72	Archaea	Methanococcus voltae (strain ATCC BAA-1334 / A3)	ADI35713.1	D7DRF3	406	EVHQP	KNVELM	RNTELI	YMDYETIGEH	LQTSDNFYY
73	73	Archaea	Methanocaldococcus vulcanius (strain ATCC 700851 / DSM 12094 / M7) (Methanococcus vulcanius)	ACX72638.1	C9RGD6	465	EVHQP	GNVELI	RNTELI	YMDYETFGEH	LQTSDNLYY
74	74	Archaea	*Methanocaldococcus jannaschii (strain ATCC 43067 / DSM 2661 / JAL-1 / JCM 10045 / NBRC 100440) (Methanococcus jannaschii)	AAB99631.1	Q59006	467	EVHQP	GNVELI	RNTELI	YMDYETFGEH	LQTSDNLYY
75	75	Archaea	Methanocaldococcus sp. (strain FS406-22)	ADC68851.1	D3S741	469	EVHQP	GNVELI	RNTELI	YMDYETFGEH	LQTSDNFYY
76	76	Archaea	Methanocaldococcus fervens (strain DSM 4213 / JCM 15782 / AG86) (Methanococcus fervens)	ACV25314.1	C7P5D6	473	EVHQP	GNVELI	RNTELI	YMDYETFGEH	LQTSDNFYY
77	77	Archaea	Methanocaldococcus bathoardescens	AIJ04876.1	A0A076L9I3	481	EVHQP	GNVELI	RNTELI	YMDYETFGEH	LQTSDNFYY
78	78	Archaea	Methanotorris igneus (strain DSM 5666 / JCM 11834 / Kol 5)	AEF97260.1	F6BBY0	406	EVHQP	GNVELI	RNTELI	YMDYETFGEH	LQTSDNFYY
79	79	Bacteria	uncultured bacterium	CCF72378.1	H2B3G8	341	EVHQP	GSVEFT	SNTELI	FMDFETFGEH	LQTADHFYY
80	80	Bacteria	uncultured bacterium	CCF72380.1	H2B3H0	341	KLHQP	GAVEFV	ANTELI	FMDFETFGEH	LQTADHFYY
81	81	Bacteria	uncultured bacterium	AHW49106.1	X5CGW0	341	EVHQP	SAAEFV	ANTELI	FMDFETFGEH	LQTADHFYY
82	82	Archaea	Methanohalobium evestigatum (strain ATCC BAA-1072 / DSM 3721 / NBRC 107634 / OCM 161 / Z-7303)	ADI74188.1	D7E9B6	400	QIHQP	GCVEFL	RNTELI	FMDYETFGEH	MLTSDHFHY
83	83	Archaea	Methanohalophilus mahii (strain ATCC 35705 / DSM 5219 / SLP)	ADE36290.1	D5EAT9	401	QLHQP	GCVEFL	RNTELL	FMDYETFGEH	FLTSDHYYY
84	84	Archaea	Methanosalsum zhilinae (strain DSM 4017 / NBRC 107636 / OCM 62 / WeN5) (Methanohalophilus zhilinae)	AEH61238.1	F7XM27	420	EIHQP	GCVEFL	RNTELL	FMDYETFGEH	FLTSDHYYY
85	85	Archaea	Methanococcoides burtonii (strain DSM 6242 / NBRC 107633 / OCM 468 / ACE-M)	ABE51425.1	Q12YQ1	400	QLHQP	KRVEFI	RNTELL	FMDYETFGEH	LLTSDHYYY
86	86	Archaea	Methanococcoides methylutens MM1	AKB84969.1	A0A0E3WZL7	394	QLHQP	KCVEFL	RNTELL	FMDYETFGEH	LLTSDHYYY
87	87	Archaea	Methanolobus psychrophilus R15	AFV22995.1	K4MA48	400	EVHQP	GCMEFI	RNTELL	FMDYETFGEH	LLTSDHYYY
88	88	Archaea	Methanosarcina sp. Kolksee	AKB48670.1	A0A0E3QEJ0	398	QVHQP	GSMEFL	RNTELL	FMDYETFGEH	LLTSDHYYY
89	89	Archaea	Methanosarcina vacuolata Z-761	AKB45189.1	A0A0E3Q6H1	398	QVHQP	GSMEFL	RNTELL	FMDYETFGEH	LLTSDHYYY
90	90	Archaea	Methanosarcina sp. 795	ALK04579.1	A0A0P0IDV6	398	QVHQP	GSVEYL	RNTELL	FMDYETFGEH	LLTSDHYYY
91	91	Archaea	Methanosarcina thermophila CHTI-55	AKB16124.1	A0A0E3NE28	398	QVHQP	GSVEYL	RNTELL	FMDYETFGEH	LLTSDHYYY
92	92	Archaea	Methanosarcina thermophila TM-1	AKB13241.1	A0A0E3KYX6	398	QVHQP	GSVEYL	RNTELL	FMDYETFGEH	LLTSDHYYY
93	93	Archaea	Methanosarcina horonobensis HB-1 = JCM 15518	AKB77017.1	A0A0E3SB83	398	QVHQP	GAVEIL	RNTELL	FMDYETFGEH	LLTSDHYYY
94	94	Archaea	Methanosarcina mazei S-6	AKB63639.1	A0A0E3RDN1	398	QVHQP	GAVEIL	RNTELL	FMDYETFGEH	LLTSDHYYY
95	95	Archaea	Methanosarcina mazei C16	AKB70352.1	A0A0E3RVT3	398	QVHQP	GAVEIL	RNTELL	FMDYETFGEH	LLTSDHYYY
96	96	Archaea	Methanosarcina mazei (strain ATCC BAA-159 / DSM 3647 / Goe1 / Go1 / JCM 11833 / OCM 88) (Methanosarcina frisia)	AAM30558.1	Q8PYJ9	398	QVHQP	GAVEIL	RNTELL	FMDYETFGEH	LLTSDHYYY
97	97	Archaea	Methanosarcina mazei LYC	AKB66990.1	A0A0E3WMW3	398	QVHQP	GAVEIL	RNTELL	FMDYETFGEH	LLTSDHYYY
98	98	Archaea	Methanosarcina mazei WWM610	AKB39456.1	A0A0E3LER0	398	QVHQP	GAVEIL	RNTELL	FMDYETFGEH	LLTSDHYYY
99	99	Archaea	Methanosarcina mazei SarPi	AKB60424.1	A0A0E3R9B3	398	QVHQP	GAVEIL	RNTELL	FMDYETFGEH	LLTSDHYYY
100	100	Archaea	Methanosarcina mazei Tuc01	AGF96289.1	M1QH25	393	QVHQP	GAVEIL	RNTELL	FMDYETFGEH	LLTSDHYYY
101	101	Archaea	Methanosarcina barkeri (strain Fusaro / DSM 804)	AAZ69519.1	Q46F23	398	QAHQP	GAVEFL	RNTELL	FMDYETFGEH	LLTSDHYYY
102	102	Archaea	Methanosarcina barkeri str. Wiesmoor	AKB49720.1	A0A0E3QGL7	398	QAHQP	GAVEFL	RNTELL	FMDYETFGEH	LLTSDHYYY
103	103	Archaea	Methanosarcina barkeri MS	AKB56104.1	A0A0E3QYY2	398	QAHQP	RAVEFL	RNTELL	FMDYETFGEH	LLTSDHYYY
104	104	Archaea	Methanosarcina barkeri 227	AKB59580.1	A0A0E3R7E0	398	QAHQP	RAVEFL	RNTELL	FMDYETFGEH	LLTSDHYYY
105	105	Archaea	Methanosarcina barkeri CM1	AKJ40243.1	A0A0G3CK28	398	QAHQP	RAVEFL	RNTELL	FMDYETFGEH	LLTSDHYYY
106	106	Archaea	Methanosarcina sp. MTP4	AKB23958.1	A0A0E3L0L9	398	QIHQPG	GAVEFL	RNTELL	FMDYETFGEH	LLTSDHYYY
107	107	Archaea	Methanosarcina sp. WWM596	AKB17220.1	A0A0E3NHR9	396	QVHQP	GAVEFL	RNTELL	FMDYETFGEH	LLTSDHYYY
108	108	Archaea	Methanosarcina sp. WH1	AKB20616.1	A0A0E3L3Z2	396	QVHQP	GAVEFL	RNTELL	FMDYETFGEH	LLTSDHYYY
109	109	Archaea	Methanosarcina lacustris Z-7289	AKB73772.1	A0A0E3S3T9	396	QVHQP	GAVEFL	RNTELL	FMDYETFGEH	LLTSDHYYY
110	110	Archaea	Methanosarcina siciliae T4/M	AKB30113.1	A0A0E3P843	396	QVHQP	GAVEFL	RNTELL	FMDYETFGEH	LLTSDHYYY
111	111	Archaea	Methanosarcina siciliae HI350	AKB34014.1	A0A0E3PGX0	396	QVHQP	GAVEFL	RNTELL	FMDYETFGEH	LLTSDHYYY
112	112	Archaea	Methanosarcina siciliae C2J	AKB38377.1	A0A0E3PQV0	396	QVHQP	GAVEFL	RNTELL	FMDYETFGEH	LLTSDHYYY
113	113	Archaea	Methanosarcina barkeri 3	AKB83635.1	A0A0E3WY89	398	QVHQP	GAVEFL	RNTELL	FMDYETFGEH	LLTSDHYYY
114	114	Archaea	Methanosarcina acetivorans (strain ATCC 35395 / DSM 2834 / JCM 12185 / C2A)	AAM07400.1	Q8TIT9	396	QVHQP	GAVEFL	RNTELL	FMDYETFGEH	LLTSDHYYY
115	115	Bacteria	Cloacimonas acidaminovorans (strain Evry)	CAO80752.1	B0VHD7	427	QVHQP	GCVELL	RNTELI	FMDYETFGEH	LSTSDHFYY
116	116	Bacteria	Thermodesulfobacterium commune DSM 2178	AIH04435.1	A0A075WTZ1	400	QVHQP	GGVELL	RNTELI	FMDYETFGEH	LSTSDHFYY
117	117	Bacteria	uncultured bacterium	CCF72379.1	H2B3G9	352	EVHQP	GGVELL	RNTELI	FMDYETFGEH	LTTSDHFYY
118	118	Bacteria	Thermodesulfobacteriaceae thiodismutans	BAU23278.1	A0A0U5AXB1	399	QVHQP	GGVELI	RNTELI	FMDYETFGEH	LTTSDHFYY
119	119	Bacteria	Thermodesulfobacterium geofontis (strain OPF15)	AEH22394.1	F8C384	399	QVHQP	GGVELL	RNTELI	FMDYETFGEH	LTTSDHFYY
120	120	Bacteria	Echinicola vietnamensis (strain DSM 17526 / LMG 23754 / KMM 6221)	AGA77028.1	L0FVJ8	403	QVHQP	GHAELL	RNTELI	FMDYETFGEH	LQTSDHFYY
121	121	Bacteria	Cyclobacterium amurskyense	AKP50385.1	A0A0H4PB58	400	QVHQP	GHVELL	RNTELI	FMDYETFGEH	LQTSDHFYY
122	122	Bacteria	Cyclobacterium marinum (strain ATCC 25205 / DSM 745) (Flectobacillus marinus)	AEL24801.1	G0IVN4	400	QVHQP	GHVELL	RNTELI	FMDYETFGEH	LQTSDHFYY
123	123	Bacteria	Algoriphagus sp. M8-2	AMQ54921.1	A0A142EIG6	402	QVHQP	GHVELL	RNTELI	FMDYETFGEH	LQTSDHFYY
124	124	Bacteria	Belliella baltica (strain DSM 15883 / CIP 108006 / LMG 21964 / BA134)	AFL84171.1	I3Z4K3	402	QVHQP	GHVELL	RNTELI	FMDYETFGEH	LQTSDHFYY
125	125	Bacteria	uncultured bacterium	AHW49097.1	X5CM19	346	EVHQP	GQVEFL	RNTELI	FMDYETFGEH	LQNSDHFYY
126	126	Bacteria	uncultured bacterium	AHW49105.1	X5CP61	346	EVHQP	GQVEFL	RNTELI	FMDYETFGEH	FLTSDHFYY
127	127	Bacteria	uncultured bacterium	AHW49090.1	X5CP47	346	EVHQP	GCVEFV	RNTEMI	FMDYETFGEH	LQTSDHFYY
128	128	Bacteria	uncultured bacterium	AHW49102.1	X5D4E6	350	EVHQP	GRVEVL	RNTELI	FMDYETFGEH	LQTSDHFYY
129	129	Bacteria	uncultured bacterium	AHW49099.1	X5D4E6	350	EVHQP	GRVEVL	RNTELI	FMDYETFGEH	LQTSDHFYY
130	130	Bacteria	uncultured bacterium	AHW49103.1	X5D2L3	350	EVHQP	GRVEVL	RNTELI	FMDYETFGEH	LQTSDHFYY
131	131	Bacteria	uncultured bacterium	AHW49092.1	X5CM14	350	EVHQP	GRVEVL	RNTELI	FMDYETFGEH	LQTSDHFYY
132	132	Bacteria	uncultured bacterium	AHW49089.1	X5D4D8	345	EVHQP	GCVEIL	RNTELI	FMDYETFGEH	LQTSDHFYY
133	133	Bacteria	uncultured bacterium	AHW49094.1	X5D4E2	346	EVHQP	GCVEFL	RNTELI	FMDYETLGEH	LTTSDHFYY
134	134	Archaea	Methanomethylovorans hollandica (strain DSM 15978 / NBRC 107637 / DMS1)	AGB49329.1	L0KZC2	403	EVHQP	GCVEFL	RNTELI	FMDYETFGEH	LLTSDHFYY
135	135	Bacteria	uncultured bacterium	AHW49093.1	X5D2K6	346	EVHQP	GCVEFL	RNTELI	FMDYETFGEH	LQTSDHFYY
136	136	Bacteria	uncultured bacterium	AHW49098.1	X5D2L0	346	EVHQP	GCVEFL	RNTELI	FMDYETFGEH	LQTSDHFYY
137	137	Bacteria	uncultured bacterium	AHW49091.1	X5CGU4	345	EVHQP	GCVEFL	RNTELI	FMDYETFGEH	LQTSDHFYY
138	138	Bacteria	Desulfovibrio piezophilus (strain DSM 21447 / JCM 15486 / C1TLV30)	CCH50246.1	M1WKV3	399	QVHQP	GCVEFI	RNTELI	FMDYETIGEH	LLTSDHFYY
139	139	Bacteria	Desulfovibrio aespoeensis (strain ATCC 700646 / DSM 10631 / Aspo-2)	ADU63704.1	E6VWU2	399	QVHQP	GCVEFI	RNTELI	FMDYETIGEH	LLTSDHFYY
140	140	Bacteria	Desulfovibrio desulfuricans ND132	EGB16289.1	F0JK40	400	QVHQP	GCVEFI	RNTELI	FMDYETIGEH	LLTSDHFYY
141	141	Bacteria	Desulfovibrio sp. J2	AMK12562.1	A0A126QRM2	400	QVHQP	GCVEFI	RNTELI	FMDYETIGEH	LLTSDHFYY
142	142	Bacteria	Mucinivorans hirudinis	CDN32272.1	A0A060R9K8	397	QVHQP	GSVEFL	RNTELI	FMDYETFGEH	LQASDHFYY
143	143	Bacteria	uncultured bacterium URE4	ACM90986.1	C0JZV6	433	QVHQP	GCVEFL	RNTELI	FMDYETFGEH	LQESDHFYY
144	144	Bacteria	Bacteroidales bacterium CF	AGY53209.1	U5Q7A4	403	QVHQP	GCVEFL	RNTEMI	FMDYETFGEH	LQESDHFYY
145	145	Bacteria	Alistipes finegoldii (strain DSM 17242 / JCM 16770 / AHN 2437 / CCUG 46020 / CIP 107999)	AFL77588.1	I3YKS0	404	QVHQP	GCVEFL	RNTELI	FMDYETFGEH	MQTSDHFYY
146	146	Bacteria	Alistipes shahii WAL 8301	CBK63586.1	D4IKX4	405	QVHQP	GCVEFL	RNTELI	FMDYETFGEH	MQTSDHFYY
147	147	Bacteria	Lawsonia intracellularis N343	AGC49744.1	UPI0000D6FADB	428	QVHQP	GCVEFL	RNTELI	FMDYETFGEH	LQTSDHFYY
148	148	Bacteria	Lawsonia intracellularis (strain PHE/MN1-00)	CAJ54387.1	Q1MRI9	428	QVHQP	GCVEFL	RNTELI	FMDYETFGEH	LQTSDHFYY
149	149	Bacteria	bacterium L21-Spi-D4	ALO13988.1	A0A0S2HVH2	429	QVHQP	GYVEFL	RNTELI	FMDYETFGEH	LQTSDHFYY
150	150	Bacteria	Candidatus Peribacter riflensis (Peregrinibacteria)	ALM14452.1	UPI00071EC807	430	QVHQP	GRVEFL	RNTELI	FMDYETFGEH	LQTSDHFYY
151	151	Bacteria	Candidatus Peribacter riflensis (Peregrinibacteria)	ALM13351.1	A0A0S1SNP2	430	QVHQP	GRVEFL	RNTELI	FMDYETFGEH	LQTSDHFYY
152	152	Bacteria	Candidatus Peribacter riflensis (Peregrinibacteria)	ALM12249.1	UPI00071EC807	430	QVHQP	GRVEFL	RNTELI	FMDYETFGEH	LQTSDHFYY
153	153	Bacteria	Candidatus Peribacter riflensis (Peregrinibacteria)	ALM10044.1	UPI00071EC807	430	QVHQP	GRVEFL	RNTELI	FMDYETFGEH	LQTSDHFYY
154	154	Bacteria	Candidatus Peribacter riflensis (Peregrinibacteria)	ALM11146.1	UPI00071EC807	430	QVHQP	GRVEFL	RNTELI	FMDYETFGEH	LQTSDHFYY
						414
	AAMY-like proteins
	No.	Domain	Source	GenBank	UniProt	Length	CSR-1	CSR-2	CSR-3	CSR-4	CSR-5
155	1	Bacteria	Marivirga tractuosa (strain ATCC 23168 / DSM 4126 / NBRC 15989 / NCIMB 1408 / VKM B-1430 / H-43) (Microscilla tractuosa) (Flexibacter tractuosus)	ADR23543.1	E4TP09	331	HFNHP	GEIQLV	INTACL	FIDKDISNKK	LCQPDHLLQ
156	2	Archaea	Methanoculleus marisnigri (strain ATCC 35101 / DSM 1498 / JR1)	ABN57197.1	A3CUZ7	490	DIHYP	PNAELL	AHTDYP	FLDYRIFGDF	SSYDRPAGY
157	3	Archaea	Methanoculleus bourgensis (strain ATCC 43281 / DSM 3045 / OCM 15 / MS2) (Methanogenium bourgense)	CCJ37192.1	I7LKP8	508	DVHYP	QNAEVL	AHTDYP	FLDYRIFGDI	SSYDRPAGY
158	4	Archaea	Methanoculleus sp. MAB1	CVK34210.1	A0A0X3BQU9	692	DVHYS	RNAEVL	AHTDYP	FLDYRIFGDI	SSYDRPAGY
159	5	Archaea	Methanoculleus bourgensis	SAI88304.1	A0A163EXL7	484	DVHYP	RNAEVL	AHTDYP	FLDYRIFGDI	LLDTEHIRR
160	6	Archaea	Methanomethylovorans hollandica	AGB49330.1	L0KXD3	376	DLHLP	GNVAFA	VNPELL	YLDYGTIPWN	LQQSDIFLD
161	7	Archaea	Methanohalobium evestigatum (strain ATCC BAA-1072 / DSM 3721 / NBRC 107634 / OCM 161 / Z-7303)	ADI74189.1	D7E9B7	387	EVHLP	EKVEFT	IDSELI	YFNYDTLARH	LQQSDIFLD
162	8	Archaea	Methanolobus psychrophilus R15	AFV22994.1	K4MC29	376	EVHLP	GANLAA	INPELL	YIRYDSLHIH	LQQSDIFLE
163	9	Archaea	Methanohalophilus mahii (strain ATCC 35705 / DSM 5219 / SLP)	ADE36291.1	D5EAU0	376	EVHIP	GAGFAC	INSELL	YFSFDSLIRH	LQQSEILLE
164	10	Archaea	Methanococcoides burtonii (strain DSM 6242 / NBRC 107633 / OCM 468 / ACE-M)	ABE51424.1	Q12YQ2	376	EVHLP	GAGFSA	INTELI	HFKYSSILSH	LQQSEILLE
165	11	Archaea	Methanococcoides methylutens MM1	AKB84968.1	A0A0E3SRK9	376	EVHLP	GAGFAS	INSELI	HFKYSSILSH	LQQSEILLE
166	12	Archaea	Methanosalsum zhilinae (strain DSM 4017 / NBRC 107636 / OCM 62 / WeN5) (Methanohalophilus zhilinae)	AEH61237.1	F7XNH9	378	EVHLP	GNVELL	VNTQLL	YINYDSLSSH	LQQSSIMHD
167	13	Archaea	Methanosarcina sp. 795	ALK04578.1	A0A0P0J5A0	378	GVHLP	GGVEFT	VNTELL	YINYQNICFH	LQQSEIFFS
168	14	Archaea	Methanosarcina barkeri 3	AKB83634.1	A0A0E3WZQ3	371	GVHLP	GSVEFT	VNTELL	YFNYTSLCFH	LQQSEIFFS
169	15	Archaea	Methanosarcina sp. Kolksee	AKB48671.1	A0A0E3LK03	371	GVHLP	ESVEFT	VNTELL	YFNYTSLCFH	LQQSEIFFS
170	16	Archaea	Methanosarcina vacuolata Z-761	AKB45190.1	A0A0E3Q8K0	378	GVHLP	ESVEFT	VNTEIL	YFNYTSLCFH	LQQSEIFFS
171	17	Archaea	Methanosarcina barkeri (strain Fusaro / DSM 804)	AAZ69518.1	Q46F24	378	GVHLP	GNVEFT	VNTELL	YFNYTSLCFH	LQQSEIFFS
172	18	Archaea	Methanosarcina barkeri str. Wiesmoor	AKB49721.1	A0A0E3LKL3	371	GVHLP	GNVEFT	VNTELL	YFNYTSLCFH	LQQSEIFFS
173	19	Archaea	Methanosarcina barkeri 227	AKB59579.1	A0A0E3R6Y2	371	GVHLP	GGVEFT	VNTELL	YFNYTSLCFH	LQQSEIFFS
174	20	Archaea	Methanosarcina barkeri CM1	AKJ40242.1	A0A0G3CMA3	378	GVHLP	GGVEFT	VNTELL	YFNYTSLCFH	LQQSEIFFS
175	21	Archaea	Methanosarcina barkeri MS	AKB56103.1	A0A0E3QWP3	371	GVHLP	GGVEFT	VNTELL	YFNYTSLCFH	LQQSEIFFS
176	22	Archaea	Methanosarcina acetivorans (strain ATCC 35395 / DSM 2834 / JCM 12185 / C2A)	AAM07401.1	Q8TIT8	378	GVHLP	KKVEFT	VNTELL	YLNYTSLCLH	LQQSEILFS
177	23	Archaea	Methanosarcina siciliae C2J	AKB38378.1	A0A0E3PTR7	378	GVHLP	KKVEFT	VNTELL	YLNYTSLCLH	LQQSEILFS
178	24	Archaea	Methanosarcina horonobensis HB-1 = JCM 15518	AKB77018.1	A0A0E3SCI1	371	GVHLP	RKVEFT	VNTELL	YLNYTSLCLH	LQQSEILFS
179	25	Archaea	Methanosarcina sp. WH1	AKB20615.1	A0A0E3NN94	378	GVHLP	RKAEFT	VNTELL	YLNYTSLCLH	LQQSEILFS
180	26	Archaea	Methanosarcina mazei C16	AKB70353.1	A0A0E3RWX7	378	GVHLP	RRVEFT	VNTELL	YLNNTSLCLH	LQQSEILFS
181	27	Archaea	Methanosarcina mazei (strain ATCC BAA-159 / DSM 3647 / Goe1 / Go1 / JCM 11833 / OCM 88) (Methanosarcina frisia)	AAM30557.1	Q8PYK0	378	GVHLP	RRVEFT	VNTELL	YLNNTSLCLH	LQQSEILFS
182	28	Archaea	Methanosarcina mazei LYC	AKB66991.1	A0A0E3LVG7	378	GVHLP	RRVEFT	VNTELL	YLNNTSLCLH	LQQSEILFS
183	29	Archaea	Methanosarcina mazei S-6	AKB63640.1	A0A0E3RCP2	378	GVHLP	RRVEFT	VNTELL	YLNNTSLCLH	LQQSEILFS
184	30	Archaea	Methanosarcina mazei SarPi	AKB60425.1	A0A0E3R9D4	378	GVHLP	RRVEFT	VNTELL	YLNNTSLCLH	LQQSEILFS
185	31	Archaea	Methanosarcina mazei Tuc01	AGF96288.1	M1Q7Y4	378	GVHLP	RRVEFT	VNTELL	YLNNTSLCLH	LQQSEILFS
186	32	Archaea	Methanosarcina mazei WWM610	AKB39457.1	A0A0E3PV01	378	GVHLP	RRVEFT	VNTELL	YLNNTSLCLH	LQQSEILFS
187	33	Bacteria	Porphyromonas asaccharolytica (strain ATCC 25260 / DSM 20707 / BCRC 10618 / JCM 6326 / LMG 13178 / VPI 4198) (Bacteroides asaccharolyticus)	AEE12975.1	F4KKQ0	418	YLHQP	GRIEIL	SNPELI	SLPLETLGSI	LQGSDHLFY
188	34	Bacteria	Limnochorda pilosa	BAS27604.1	A0A0K2SL87	424	LLHQP	PGVELV	DTTEML	GWDFETFGEH	LMQSDHLHL
189	35	Bacteria	Sulfobacillus acidophilus (strain ATCC 700253 / DSM 10332 / NAL)	AEW05507.1	G8TS95	414	VMHQP	AGVELV	DTTEMM	GWDFETFGEH	LLQSDHLHL
190	36	Bacteria	Sulfobacillus acidophilus (strain TPY)	AEJ39994.1	F8I7C3	414	VMHQP	AGVELV	DTTEMM	GWDFETFGEH	LLQSDHLHL
191	37	Archaea	Caldivirga maquilingensis (strain ATCC 700844 / DSM 13496 / JCM 10307 / IC-167)	ABW01020.1	A8MA88	448	EMHQP	DAAEPV	QNTEFM	GLDMETFGEH	LMVSDHFYY
192	38	Archaea	Vulcanisaeta distributa (strain DSM 14429 / JCM 11212 / NBRC 100878 / IC-017)	ADN51908.1	E1QS76	406	EMHQP	DVIELV	ENTEFL	GLDFETFGEH	LLTSDHYYY
193	39	Archaea	Vulcanisaeta moutnovskia (strain 768-28)	ADY01098.1	F0QWY0	406	EMHQP	GTIELV	ENTEFL	GLDFETFGEH	LLISDHYYY
194	40	Archaea	Acidilobus saccharovorans (strain DSM 16705 / JCM 18335 / VKM B-2471 / 345-15)	ADL18769.1	D9Q0D1	474	ELHQP	GLLELA	ENTEFI	ALDYETFGEH	LSVSDNLYY
195	41	Archaea	Acidilobus sp. 7A	AMD30447.1	A0A0X8I8E6	475	ELHQP	GSLELA	ENTEFI	ALDYETFGEH	MSISDHFYY
196	42	Archaea	Ignisphaera aggregans (strain DSM 17230 / JCM 13409 / AQ1.S1)	ADM28640.1	E0SSQ5	519	EVHQP	GFVELI	ENTEFI	AIDYETFGEH	LGSSDHYYY
197	43	Archaea	Caldisphaera lagunensis (strain DSM 15908 / JCM 11604 / IC-154)	AFZ70434.1	L0AAH7	471	EMHQP	ERVEFL	ENTEFI	AIDYETFGEH	LTISDHLYY
198	44	Archaea	Desulfurococcus fermentans DSM 16532	AFL66315.1	I3XQU1	514	EVHQP	GRIEFI	ENTEFT	AVDYETFGEH	LTISDHVYY
199	45	Archaea	Desulfurococcus kamchatkensis (strain 1221n / DSM 18924)	ACL10676.1	B8D3J5	514	EVHQP	GRIEFI	ENTEFT	AVDYETFGEH	LTISDHVYY
200	46	Archaea	Thermogladius cellulolyticus (strain 1633)	AFK51521.1	I3TFI3	513	EVHQP	GLVEFA	ENTEFS	AVDYETFGEH	LTISDHLYY
201	47	Archaea	Desulfurococcus mucosus (strain ATCC 35584 / DSM 2162 / JCM 9187 / O7/1)	ADV65061.1	E8R985	514	EVHQP	GMIEFV	ENTEFT	AVDYETFGEH	LTISDHLYY
202	48	Archaea	Staphylothermus hellenicus (strain DSM 12710 / JCM 10830 / BK20S6-10-b1 / P8)	ADI32163.1	D7D8R7	522	EVHQP	GMVEFV	ENTEFS	AIDYETFGEH	LTISDHLYY
203	49	Archaea	Staphylothermus marinus (strain ATCC 43588 / DSM 3639 / JCM 9404 / F1)	ABN70480.1	A3DPC0	516	EVHQP	GMVEFV	ENTEFS	AMDYETFGEH	LTISDHLYY
204	50	Archaea	Thermosphaera aggregans (strain DSM 11486 / M11TL)	ADG90916.1	D5U1B6	519	EVHQP	GMVELV	ENTEFT	AMDYETFGEH	LSISDHFYY
205	51	Archaea	Thermofilum pendens (strain DSM 2475 / Hrk 5)	ABL77545.1	A1RWG5	518	EVHQP	GMVEFL	ENTEFT	AIDYETFGEH	LSISDHYYY
206	52	Archaea	Thermofilum sp. 1807-2	AKG38117.1	A0A0F7FG97	513	EVHQP	GMVEFL	ENTEFI	AIDYETFGEH	LSISDHFYY
207	53	Archaea	Thermofilum carboxyditrophus 1505	AJB42449.1	-	512	EVHQP	GLVEFL	ENTEFI	AIDYETFGEH	LSISDHFYY
208	54	Archaea	Thermofilum sp. 1910b	AGT34716.1	S5ZJN3	512	EVHQP	GLVEFL	ENTEFI	AIDYETFGEH	LSISDHFYY
209	55	Archaea	Thermoproteus uzoniensis (strain 768-20)	AEA13611.1	F2L5R5	455	EVHQP	RGFEFV	ENTEFM	AVDYETFGEH	LSTSDHFYY
210	56	Archaea	Pyrobaculum calidifontis (strain JCM 11548 / VA1)	ABO08464.1	A3MUZ7	457	EVHQP	LGSEFV	ENTEFI	AVDYETFGEH	LSTSDHFYY
211	57	Archaea	Pyrobaculum islandicum (strain DSM 4184 / JCM 9189 / GEO3)	ABL88145.1	A1RT63	457	EVHQP	EAAEFI	ENTEFI	AVDYETFGEH	LSTSDHFYY
212	58	Archaea	Pyrobaculum sp. WP30	AKT35014.1	A0A0K1E2C6	459	EVHQP	EAAEFT	ENTEFI	AVDYETFGEH	LSTSDHLYY
213	59	Archaea	Pyrobaculum neutrophilum (strain DSM 2338 / JCM 9278 / V24Sta) (Thermoproteus neutrophilus)	ACB40236.1	B1Y907	457	EVHQP	EAAEFT	ENTEFI	AVDYETFGEH	LSTSDHFYY
214	60	Archaea	Thermoproteus tenax	CAF18477.1	Q704B7	493	EVHQP	GVAEFV	ENTEFI	AVDYETFGEH	LSTSDHFYY
215	61	Archaea	Thermoproteus tenax (strain ATCC 35583 / DSM 2078 / JCM 9277 / NBRC 100435 / Kra 1)	CCC82031.1	G4RKD6	456	EVHQP	GVAEFV	ENTEFI	AVDYETFGEH	LSTSDHFYY
216	62	Archaea	Pyrobaculum aerophilum (strain ATCC 51768 / IM2 / DSM 7523 / JCM 9630 / NBRC 100827)	AAL64906.1	Q8ZT57	457	EVHQP	EVAEFV	ENTEFI	AVDYETFGEH	LSTSDHFYY
217	63	Archaea	Pyrobaculum ferrireducens	AET32056.1	G7VHN4	458	EVHQP	EVAEFV	ENTEFI	AVDYETFGEH	LSTSDHLYY
218	64	Archaea	Pyrobaculum arsenaticum (strain DSM 13514 / JCM 11321)	ABP51430.1	A4WM13	456	EVHQP	EVAEFA	ENTEFI	AVDYETFGEH	LSTSDHLYY
219	65	Archaea	Pyrobaculum oguniense (strain DSM 13380 / JCM 10595 / TE7)	AFA38278.1	H6Q6P8	456	EVHQP	EVAEFA	ENTEFI	AVDYETFGEH	LSTSDHLYY
220	66	Bacteria	Chthonomonas calidirosea (strain DSM 23976 / ICMP 18418 / T49)	CCW35928.1	S0EZM3	413	FAHQP	GCVEFT	RNTECL	AMDYEAFGEH	LQTSDHLYY
221	67	Bacteria	Akkermansia muciniphila (strain ATCC BAA-835 / Muc)	ACD05682.1	B2UN71	395	VAHQP	GCVDFL	MNTGML	SMDYETLGER	LQSADHFHY
222	68	Bacteria	Akkermansia muciniphila	ANU60876.1	A0A1C7HA71	395	VAHQP	GCVDFL	MNTGML	SMDYETLGER	LQSADHFHY
223	69	Bacteria	Syntrophus aciditrophicus (strain SB)	ABC76721.1	Q2LRK8	395	QVHRP	GCVEFL	HCTDLI	FLDYETSGKY	LQTSDYFNY
224	70	Bacteria	Desulfovibrio desulfuricans (strain ATCC 27774 / DSM 6949)	ACL48381.1	B8J4C3	487	EVHEP	GCVEFV	KNTECV	FNDYHVFGLR	LQTADHFRH
225	71	Bacteria	Desulfovibrio fairfieldensis	AMD88860.1	A0A0X8JHE7	436	EVHEP	GNVEFV	RNTEFV	FNDYHSFGLR	LQTSDHFHY
226	72	Bacteria	Paludibacter propionicigenes (strain DSM 17365 / JCM 13257 / WB4)	ADQ78276.1	E4T086	425	QIHLP	GSVEFF	FNSELI	GMGYEVLGMI	LQSTDHFRY
227	73	Bacteria	Parabacteroides sp. YL27	ANU62648.1	A0A1B1S783	500	QIHQP	GCVEFL	RNTELI	FMNLETFGDF	LQSSDHFFY
228	74	Bacteria	Draconibacterium orientale	AHW59410.1	X5DW28	442	QIHQP	GCVEFL	RNTEMI	FMGYDSFGTR	LQASDHFFY
229	75	Bacteria	Azobacteroides pseudotrichonymphae genomovar. CFP2	BAG83770.1	B6YRE8	429	QVHQP	GCVEFL	RNSELI	FTTYDILGGL	LQATDHFHY
230	76	Bacteria	Barnesiella viscericola DSM 18177	AHF12308.1	W0ES08	457	QIHQP	DCVEIL	RNTELI	FMNYETLGEL	LQASDHFYY
231	77	Bacteria	Odoribacter splanchnicus (strain ATCC 29572 / DSM 20712 / CIP 104287 / JCM 15291 / NCTC 10825 / 1651/6) (Bacteroides splanchnicus)	ADY31396.1	F9Z492	443	QVHQP	GCVEIL	RNTELI	FMDYETLGEH	LQASDHFYY
232	78	Bacteria	Capnocytophaga canimorsus (strain 5)	AEK22529.1	F9YRQ0	414	QIHHP	GNVEFL	RNTSLI	FMNYDVIGHY	LQASEHFYH
233	79	Bacteria	Capnocytophaga haemolytica	AMD84579.1	A0A0X8J9C9	395	QIHHP	DCVEFL	RNTSLI	FMNYEVIGYY	LQASEHFYF
234	80	Bacteria	Capnocytophaga ochracea (strain ATCC 27872 / DSM 7271 / JCM 12966 / NCTC 12371 / VPI 2845) (Bacteroides ochraceus)	ACU92540.1	C7M3V5	416	QIHHP	GSVEFL	RNTSLI	FMNYEVIGYY	LQASEHFYF
235	81	Bacteria	Capnocytophaga sp. oral taxon 323	ALC97684.1	A0A0M4GLB4	416	QIHHP	GSVEFL	RNTSLI	FMNYEVIGYY	LQASEHFYF
236	82	Bacteria	Fermentimonas caenicola	CEA16292.1	A0A098C321	445	QIHQP	GDVEFL	RNTELI	FMNYEVLGNL	LQSSDHFYY
237	83	Bacteria	Tannerella forsythia (strain ATCC 43037 / JCM 10827 / FDC 338) (Bacteroides forsythus)	AEW20580.1	G8UIB6	449	QIHQP	GCVEFL	RNTELI	FMNYEVLGSM	LQSSDHFYY
238	84	Bacteria	Tannerella forsythia KS16	BAR50513.1	A0A0E4BG26	449	QIHQP	GCVEFL	RNTELI	FMNYEVLGSM	LQSSDHFYY
239	85	Bacteria	Tannerella forsythia 3313	BAR47746.1	UPI000618D0F5	449	QIHQP	GCVEFL	RNTELI	FMNYEVLGSM	LQSSDHFYY
240	86	Bacteria	Tannerella forsythia (strain ATCC 43037 / JCM 10827 / FDC 338) (Bacteroides forsythus)	AEW20580.1	G8UIB6	449	QIHQP	GCVEFL	RNTELI	FMNYEVLGSM	LQSSDHFYY
241	87	Bacteria	Parabacteroides distasonis (strain ATCC 8503 / DSM 20701 / CIP 104284 / JCM 5825 / NCTC 11152)	ABR41997.1	A6L8I3	430	QIHQP	GNVEFL	RNTELI	FMNYEVLGSL	LQSSDHFYY
242	88	Bacteria	Porphyromonas gingivalis AJW4	ALA92978.1	A0A0K2J3D8	428	QIHQP	GCIEFL	RNTELI	FMNYEVLGSL	LQSADHFYY
243	89	Bacteria	Porphyromonas gingivalis 381	ALJ24889.1	UPI000174F88A	428	QIHQP	GCVEFL	RNTELI	FMNYEVLGSL	LQSADHFYY
244	90	Bacteria	Porphyromonas gingivalis (strain ATCC 33277 / DSM 20709 / CIP 103683 / JCM 12257 / NCTC 11834 / 2561)	BAG32946.1	B2RHV1	428	QIHQP	GCVEFL	RNTELI	FMNYEVLGSL	LQSADHFYY
245	91	Bacteria	Porphyromonas gingivalis	AIJ35498.1	UPI000174F88A	428	QIHQP	GCVEFL	RNTELI	FMNYEVLGSL	LQSADHFYY
246	92	Bacteria	Porphyromonas gingivalis A7A1-28	ALO29178.1	UPI0007179B72	428	QIHQP	GCVEFL	RNTELI	FMNYEVLGSL	LQSADHFYY
247	93	Bacteria	Porphyromonas gingivalis	AKV63550.1	UPI00001BEF65	428	QIHQP	GCVEFL	RNTELI	FMNYEVLGSL	LQSADHFYY
248	94	Bacteria	Porphyromonas gingivalis (strain ATCC BAA-308 / W83)	AAQ66699.1	Q7MU72	428	QIHQP	GCVEFL	RNTELI	FMNYEVLGSL	LQSADHFYY
249	95	Bacteria	Porphyromonas gingivalis (strain TDC60)	BAK24786.1	F5X904	428	QIHQP	GCVEFL	RNTELI	FMNYEVLGSL	LQSADHFYY
250	96	Bacteria	Prevotella intermedia	BAU17259.1	A0A0S3UII4	465	EIHQI	GCVEFL	RNSSLI	FMNLTALGIE	LQASDNFSA
251	97	Bacteria	Prevotella intermedia (strain 17)	AFJ08138.1	I1YSP9	465	EIHQI	GCVEFL	RNSSLI	FMNLTALGIE	LQASDNFSA
252	98	Bacteria	Prevotella intermedia	BAR96115.1	A0A0H5B588	465	EIHQI	GCVEFL	RNSSLI	FMNLTALGIE	LQASDNFSA
253	99	Bacteria	Prevotella fusca JCM 17724	AKU68906.1	A0A0K1NJP5	481	EIHQV	GCVEFL	RNSSLI	FMNLSALGID	LQASDNFRF
254	100	Bacteria	Prevotella scopos JCM 17725	ANR72745.1	A0A1B1I7K4	478	EIHQV	GCVEFL	RNSSLI	FMNLSALGIE	LQASDNFRF
255	101	Bacteria	Prevotella denticola (strain F0289)	AEA22235.1	F2KU19	481	EIHQV	GCVEFL	RNSSLI	FMNLSALGIE	LQASDNFRF
256	102	Bacteria	Prevotella melaninogenica (strain ATCC 25845 / DSM 7089 / JCM 6325 / VPI 2381 / B282) (Bacteroides melaninogenicus)	ADK95967.1	D9RUH8	481	EIHQV	GCVEFL	RNSSLI	FMNLSALGIE	LQASDNFRF
257	103	Bacteria	Prevotella dentalis (strain ATCC 49559 / DSM 3688 / JCM 13448 / NCTC 12043 / ES 2772) (Mitsuokella dentalis)	AGB29434.1	L0JDT2	471	EIHQI	GCVEFL	RNSSLI	FMELSAIGIA	LQASNNFRF
258	104	Bacteria	Prevotella sp. oral taxon 299 str. F0039	EFC71874.1	D3IAU2	458	EIHQI	GCVEFL	RNSSLI	FMELSALGIA	LQASNNFRF
259	105	Bacteria	Prevotella ruminicola (strain ATCC 19189 / JCM 8958 / 23)	ADE82175.1	D5ETK0	470	EIHQI	GCVEFL	RNSSLI	FMELSALGIA	LQASNNFRF
260	106	Bacteria	Prevotella enoeca	ALO48056.1	A0A0S2KIE3	471	EIHQI	GCVEFL	RNSSLI	FMELSALGIA	LQASNNFRF
261	107	Bacteria	Bacteroides salanitronis (strain DSM 18170 / JCM 13567 / BL78)	ADY35344.1	F0R1M1	457	EIHQI	GCCEFI	RNSSLI	FMELSALGIA	LQASNNFRF
262	108	Bacteria	Bacteroides dorei CL03T12C01	AND20433.1	UPI0001841D4A	470	EIHQI	GCCEFL	RNSSLI	FMELSALGIA	LQASNNFRF
263	109	Bacteria	Bacteroides vulgatus	ALK85070.1	A0A0P0LHW5	470	EIHQI	GCCEFL	RNSSLI	FMELSALGIA	LQASNNFRF
264	110	Bacteria	Bacteroides vulgatus (strain ATCC 8482 / DSM 1447 / JCM 5826 / NBRC 14291 / NCTC 11154)	ABR40426.1	A6L412	470	EIHQI	GCCEFL	RNSSLI	FMELSALGIA	LQASNNFRF
265	111	Bacteria	Bacteroides dorei	AII62974.1	A0A076IS97	470	EIHQI	GCCEFL	RNSSLI	FMELSALGIA	LQASNNFRF
266	112	Bacteria	Bacteroides dorei	ALA74727.1	A0A0K2HL58	470	EIHQI	GCCEFL	RNSSLI	FMELSALGIA	LQASNNFRF
267	113	Bacteria	Bacteroides dorei	AII68954.1	UPI0001841D4A	470	EIHQI	GCCEFL	RNSSLI	FMELSALGIA	LQASNNFRF
268	114	Bacteria	Bacteroides ovatus	ALJ49129.1	UPI00015AC058	484	EIHQI	GCCEFL	RNSSLI	FMELSSLGMA	LQASNNFRF
269	115	Bacteria	Bacteroides helcogenes (strain ATCC 35417 / DSM 20613 / JCM 6297 / P 36-108)	ADV43460.1	E6SV78	466	EIHQI	GCCEFL	RNSSLI	FMELSALGMS	LQASNNFRF
270	116	Bacteria	Bacteroides cellulosilyticus	ALJ61462.1	A0A0P0GN74	473	EIHQI	GCCEFL	RNSSLI	FMELSALGMS	LQASNNFRF
271	117	Bacteria	Bacteroides caecimuris	ANU56635.1	A0A1C7GWB8	485	EIHQI	GCCEFL	RNSSLI	FMELSALGMA	LQASNNFRF
272	118	Bacteria	Bacteroides thetaiotaomicron (strain ATCC 29148 / DSM 2079 / NCTC 10582 / E50 / VPI-5482)	AAO79410.1	Q89ZS1	460	EIHQI	GCCEFL	RNSSLI	FMELSALGMA	LQASNNFRF
273	119	Bacteria	Bacteroides xylanisolvens XB1A	CBK68413.1	D6D1W1	482	EIHQI	GCCEFL	RNSSLI	FMELSALGMA	LQASNNFRF
274	120	Bacteria	Bacteroides thetaiotaomicron	ALJ43325.1	A0A0P0FDF9	460	EIHQI	GCCEFL	RNSSLI	FMELSALGMA	LQASNNFRF
275	121	Bacteria	Bacteroides fragilis	ANQ59642.1	UPI00044BCFB1	462	EIHQI	GCCEFL	RNSSLI	FMELKALGMA	LQASNNFRF
276	122	Bacteria	Bacteroides fragilis	AKA50999.1	UPI0001AFB5DD	462	EIHQI	GCCEFL	RNSSLI	FMELKALGMA	LQASNNFRF
277	123	Bacteria	Bacteroides fragilis	CUA17565.1	A0A0K6BRR2	462	EIHQI	GCCEFL	RNSSLI	FMELKALGMA	LQASNNFRF
278	124	Bacteria	Bacteroides fragilis (strain YCH46)	BAD47750.1	Q64XM6	462	EIHQI	GCCEFL	RNSSLI	FMELKALGMA	LQASNNFRF
279	125	Bacteria	Bacteroides fragilis (strain 638R)	CBW21548.1	E1WMC6	462	EIHQI	GCCEFL	RNSSLI	FMELKALGMA	LQASNNFRF
280	126	Bacteria	Bacteroides fragilis (strain ATCC 25285 / DSM 2151 / JCM 11019 / NCTC 9343)	CAH06663.1	Q5LGS4	462	EIHQI	GCCEFL	RNSSLI	FMELKALGMA	LQASNNFRF
						443
	4-α-Glucanotransferases
	No.	Domain	Source	GenBank	UniProt	Length	CSR-1	CSR-2	CSR-3	CSR-4	CSR-5
281	1	Bacteria	Methylacidiphilum infernorum (isolate V4) (Methylokorus infernorum (strain V4))	ACD83995.1	B3DYE7	680	HFHQP	GQVELL	WLAESV	AQSGELYGFW	SQGHTVYWH
282	2	Archaea	Thermosphaera aggregans (strain DSM 11486 / M11TL)	ADG90915.1	D5U1B5	641	HYHQP	GTIEFM	WLPERV	GSDAEKFGEW	AQCNDAFWH
283	3	Archaea	Desulfurococcus mucosus (strain ATCC 35584 / DSM 2162 / JCM 9187 / O7/1)	ADV65062.1	E8R986	643	HFHQP	GVLEFM	WLPERV	GSDAEKFGEW	SQCNDAYWH
284	4	Archaea	Desulfurococcus fermentans DSM 16532	AFL66314.1	I3XQU0	643	HFHQP	GSLEFM	WIPERI	GSDAEKFGEW	AQCNDAYWH
285	5	Archaea	Desulfurococcus kamchatkensis (strain 1221n / DSM 18924)	ACL10677.1	B8D3J6	646	HFHQP	GSLEFM	WIPERI	GSDAEKFGEW	AQCNDAYWH
286	6	Archaea	Staphylothermus hellenicus (strain DSM 12710 / JCM 10830 / BK20S6-10-b1 / P8)	ADI32159.1	D7D8R3	644	HFHQP	GTVEFL	WLPERV	GSDAEKFGEW	AQCNDAYWH
287	7	Archaea	Staphylothermus marinus (strain ATCC 43588 / DSM 3639 / JCM 9404 / F1)	ABN70483.1	A3DPC3	643	HFHQP	GTIEFL	WLPERV	GSDAEKFGEW	AQCNDAYWH
288	8	Archaea	Thermogladius cellulolyticus (strain 1633)	AFK51520.1	I3TFI2	640	HFHQP	GVVEVL	WLPERV	GSDAEKFGEW	AQCNDAYWH
289	9	Archaea	Thermofilum sp. 1807-2	AKG38851.1	A0A0F7CL61	642	HFHQP	SRFEVL	WLAERV	GSDAEKFGEW	AQCNDAYWH
290	10	Archaea	Thermofilum carboxyditrophus 1505	AJB41263.1	-	643	HFHQP	SNFEVL	WLPERV	GSDAEKFGEW	GQCNDAYWH
291	11	Archaea	Thermofilum sp. 1910b	AGT35463.1	S5ZED6	643	HFHQP	SNFEVL	WLPERV	GSDAEKFGEW	GQCNDAYWH
292	12	Archaea	uncultured archaeon	AKA48755.1	A0A0D5ZGJ6	693	HSHQP	GQLEIL	WLAERV	GDDCEKFGSW	GEANDAMWH
293	13	Bacteria	Coprothermobacter proteolyticus (strain ATCC 35245 / DSM 5265 / BT)	ACI17741.1	B5YA08	609	HNHQP	GQLELI	WVTERV	ADDGEKFGLW	AEANDVFWH
294	14	Bacteria	Leptospirillum ferrooxidans (strain C2-3)	BAM07878.1	I0IRH9	719	HHHQP	GQIEIV	WLAERV	ADDAEKFGVW	SQGNDVYWH
295	15	Bacteria	Leptospirillum ferriphilum (strain ML-04)	AFS54582.1	J9ZG14	697	HHHQP	RQIEVI	WLAERV	ADDAEKFGVW	AQGNDVYWH
296	16	Bacteria	Leptospirillum sp. Group II 'CF-1'	AKS24484.1	A0A0K0WPZ6	697	HHHQP	RQIEVI	WLAERV	ADDAEKFGVW	AQGNDVYWH
297	17	Bacteria	Leptospirillum ferriphilum YSK	AIA32029.1	A0A059XTR5	697	HHHQP	RQIEVI	WLAERV	ADDAEKFGVW	AQGNDVYWH
298	18	Bacteria	Hippea maritima (strain ATCC 700847 / DSM 10411 / MH2)	AEA33927.1	F2LVZ3	657	HMHQP	GRVEIF	WLAERV	YDDLEKFGLW	LQTNDVFWH
299	19	Bacteria	Sulfurimonas autotrophica (strain ATCC BAA-671 / DSM 16294 / JCM 11897 / OK10)	ADN08523.1	E0UP59	666	HMHQP	GAIEWL	WLAERV	FDDAEKFGLW	LQTNDAFWH
300	20	Bacteria	Nitratifractor salsuginis (strain DSM 16511 / JCM 12458 / E9I37-1)	ADV46248.1	E6X3H1	663	HMHQP	GAIEWF	WLTERV	FDDAEKFGLW	LQCNDVYWH
301	21	Bacteria	Nitratiruptor sp. (strain SB155-2)	BAF70051.1	A6Q3J2	649	HMHQP	GSIEFF	WLTERV	FDDAEKFGLW	LQTNDVFWH
302	22	Bacteria	Sulfurovum sp. (strain NBC37-1)	BAF72226.1	A6Q9R7	678	HMHQP	GSIEFF	WLTERV	FDDAEKFGLW	LQTNDVFWH
303	23	Bacteria	Candidatus Sulfuricurvum sp. RIFRC-1	AFV97389.1	K7T0K0	676	HMHQP	GSIEFF	WLTERV	FDDAEKFGMW	LQTNDSLWH
304	24	Bacteria	Sulfuricurvum kujiense (strain ATCC BAA-921 / DSM 16994 / JCM 11577 / YK-1)	ADR33928.1	E4TXL9	684	HMHQP	GSIEFF	WLTERV	FDDAEKFGMW	LQTNDPLWH
305	25	Bacteria	Desulfurella acetivorans A63	AHF97948.1	W0JH97	645	HNHQP	GRVEIL	WLAERA	ADDGEKFGIW	AQCNDAYWH
306	26	Bacteria	Candidatus Methylomirabilis oxyfera	CBE69956.1	D5MLP9	706	HNHQP	GRLELL	WLTERI	ADDGEKFGGW	AQCNDSYWH
307	27	Bacteria	Desulfarculus baarsii (strain ATCC 33931 / DSM 2075 / VKM B-1802 / 2st14)	ADK83874.1	E1QE88	700	HGHQP	GQVEML	WLAERV	GDDCEKFGLW	AQCNCAYWH
308	28	Bacteria	Endomicrobium proavitum	AKL97470.1	A0A0G3WHX4	690	HNHQP	GNLEIL	WLAERV	ADDGEKFGMW	GQCNCAYWH
309	29	Bacteria	Chloroherpeton thalassium (strain ATCC 35110 / GB-78)	ACF13372.1	B3QX98	701	HNHQP	GSMEMM	WLAERI	ADDGEKFGAW	AQCNCPYWH
310	30	Bacteria	Planctopirus limnophila (strain ATCC 43296 / DSM 3776 / IFAM 1008 / 290) (Planctomyces limnophilus)	ADG67749.1	D5SYM1	736	HNHQP	GQIELL	WIPERV	GDDGEKFGVW	AQCNCPYWH
311	31	Bacteria	Planctomyces sp. SH-PL14	AMV17441.1	A0A142WRY2	724	HNHQP	GQIELL	WVPERV	GDDGEKFGVW	GQCNCPYWH
312	32	Bacteria	Rubinisphaera brasiliensis (strain ATCC 49424 / DSM 5305 / JCM 21570 / NBRC 103401 / IFAM 1448) (Planctomyces brasiliensis)	ADY62015.1	F0SLA9	731	HNHQP	GQIEIL	WVPERV	GDDGEKFGTW	GQCNCPYWH
313	33	Bacteria	Planctomyces sp. SH-PL62	AMV39943.1	A0A142YLC1	730	HNHQP	GRVEIL	WTPERV	ADDGEKFGSW	GQCNCPYWH
314	34	Bacteria	Singulisphaera acidiphila (strain ATCC BAA-1392 / DSM 18658 / VKM B-2454 / MOB10)	AGA30641.1	L0DPN2	732	HNHQP	GRVEIL	WMPERV	GDDGEKFGCW	GQCNCPYWH
315	35	Bacteria	Pirellula sp. SH-Sr6A	AMV34088.1	A0A142Y4D5	724	HNHQP	GRIEIV	WMPERV	GDDGEKFGTW	AQCNCPYWH
316	36	Bacteria	Pirellula staleyi (strain ATCC 27377 / DSM 6068 / ICPB 4128) (Pirella staleyi)	ADB17876.1	D2QX36	725	HNHQP	GRVEIV	WMPERV	GDDGEKFGTW	GQCNCPYWH
317	37	Bacteria	Rhodopirellula baltica (strain DSM 10527 / NCIMB 13988 / SH1)	CAD72460.1	Q7UWA6	719	HNHQP	GRIEIV	WMPERV	GDDGEKFGTW	GQCNCPYWH
318	38	Bacteria	Isosphaera pallida (strain ATCC 43644 / DSM 9630 / IS1B)	ADV62137.1	E8QZ00	749	HNHQP	HRLEPL	WIAERV	GDDGEKFGSW	GQCNCPYWH
319	39	Bacteria	Brachyspira hyodysenteriae (strain ATCC 49526 / WA1)	ACN83624.1	C0R0I6	706	HNHQP	KRIEMQ	WIAERV	HDDGEKYGDW	GQCNCPYWH
320	40	Bacteria	Brachyspira intermedia (strain ATCC 51140 / PWS/A) (Serpulina intermedia)	AEM22783.1	G0ELK7	706	HNHQP	KRIEMQ	WIAERV	HDDGEKYGDW	GQCNCPYWH
321	41	Bacteria	Brachyspira hyodysenteriae ATCC 27164	ANN64255.1	A0A193F9T0	706	HNHQP	KRIEMQ	WIAERV	HDDGEKYGDW	GQCNCPYWH
322	42	Bacteria	Brachyspira murdochii (strain ATCC 51284 / DSM 12563 / 56-150) (Serpulina murdochii)	ADG72318.1	D5U4R4	706	HNHQP	NRIELQ	WLAERV	HDDGEKYGDW	GQCNCPYWH
323	43	Bacteria	Brachyspira pilosicoli WesB	CCG56566.1	K0JK88	705	HNHQP	NRIELQ	WIAERV	HDDGEKYGDW	GQCNCPYWH
324	44	Bacteria	Brachyspira pilosicoli (strain ATCC BAA-1826 / 95/1000)	ADK30257.1	D8IAS6	705	HNHQP	NRIELQ	WIAERV	HDDGEKYGDW	GQCNCPYWH
325	45	Bacteria	Brachyspira pilosicoli B2904	AFR70889.1	J9UUE5	705	HNHQP	NRIELQ	WIAERV	HDDGEKYGDW	GQCNCPYWH
326	46	Bacteria	Brachyspira pilosicoli P43/6/78	AGA65696.1	UPI00027E007B	705	HNHQP	NRIELQ	WIAERV	HDDGEKYGDW	GQCNCPYWH
327	47	Bacteria	Hydrogenobaculum sp. 3684	AEF19185.1	UPI0001C50351	588	HCHQP	NQLEII	WLTERI	IDDGEKFGIW	AQCNDAYWH
328	48	Bacteria	Hydrogenobaculum sp. HO	AGG15118.1	M1QIS3	588	HCHQP	NQLEII	WLTERI	IDDGEKFGIW	AQCNDAYWH
329	49	Bacteria	Hydrogenobaculum sp. SHO	AEG46474.1	UPI0001C50351	588	HCHQP	NQLEII	WLTERI	IDDGEKFGIW	AQCNDAYWH
330	50	Bacteria	Hydrogenobaculum sp. SN	AGH93414.1	UPI0001C50351	588	HCHQP	NQLEII	WLTERI	IDDGEKFGIW	AQCNDAYWH
331	51	Bacteria	Hydrogenobaculum sp. (strain Y04AAS1)	ACG57489.1	B4U8M8	588	HCHQP	NQLEII	WLTERI	IDDGEKFGIW	AQCNDAYWH
332	52	Bacteria	Desulfurispirillum indicum (strain ATCC BAA-1389 / S5)	ADU66699.1	E6W2E9	697	HCHQP	GQVEIF	WLTERI	FDDGEKFGVW	GQCNDVMWH
333	53	Bacteria	Thermosulfidibacter takaii ABI70S6	BAT71999.1	A0A0S3QUK1	654	HCHQP	GQVEFF	WLTERV	FDDGEKFGIW	AQCNDAFWH
334	54	Bacteria	Calditerrivibrio nitroreducens (strain DSM 19672 / NBRC 101217 / Yu37-1)	ADR19551.1	E4TFH8	672	HCHQP	GQVEFF	WLTERV	FDDGEKFGVW	AECNDVLWH
335	55	Bacteria	Denitrovibrio acetiphilus (strain DSM 12809 / N2460)	ADD67235.1	D4H3F1	679	HCHQP	DQAEFF	WLTERV	FDDGEKFGLW	AQCNDVLWH
336	56	Bacteria	Sulfurihydrogenibium azorense (strain Az-Fu1 / DSM 15241 / OCM 825)	ACN99252.1	C1DV50	673	HCHQP	GQIEFF	WLTERV	FDDGEKFGVW	SQCNDVLWH
337	57	Bacteria	Sulfurihydrogenibium sp. (strain YO3AOP1)	ACD66617.1	B2V9J4	672	HCHQP	GQIEFF	WLTERV	FDDGEKFGIW	SQCNDVLWH
338	58	Bacteria	Acidithiobacillus caldus ATCC 51756	AIA54427.1	A0A059ZWY7	669	HAHQP	GQTELV	WLTERV	FDDIEKFGLW	AQANDAYWH
339	59	Bacteria	Acidithiobacillus caldus (strain SM-1)	AEK57176.1	F9ZT22	669	HAHQP	GQTELV	WLTERV	FDDIEKFGLW	AQANDAYWH
340	60	Bacteria	Methylovorus glucosetrophus (strain SIP3-4)	ACT50519.1	C6XD94	668	HAHQP	EQAELV	WLTERV	FDDIEKFGIW	SQANDAYWH
341	61	Bacteria	Methylovorus sp. (strain MP688)	ADQ84509.1	UPI0001AF93BF	668	HAHQP	EQAELV	WLTERV	FDDIEKFGIW	SQANDAYWH
342	62	Bacteria	Acidithiobacillus ferrivorans SS3	AEM46540.1	G0JS32	672	HAHQP	NQAELV	WLTERV	FDDIEKFGVW	AQANDAYWH
343	63	Bacteria	Acidithiobacillus ferrooxidans (strain ATCC 23270 / DSM 14882 / CIP 104768 / NCIMB 8455) (Ferrobacillus ferrooxidans (strain ATCC 23270))	ACK78195.1	B7J933	672	HAHQP	QQAELV	WLTERV	FDDIEKFGLW	AQANDAYWH
344	64	Bacteria	Acidithiobacillus ferrooxidans (strain ATCC 53993) (Leptospirillum ferrooxidans (ATCC 53993))	ACH84656.1	B5EPB5	672	HAHQP	QQAELV	WLTERV	FDDIEKFGLW	AQANDAYWH
345	65	Bacteria	Nitrosomonas eutropha (strain C91)	ABI59545.1	Q0AGI7	674	HAHQP	GQIEIF	WLTERV	FDDIEKFGIW	SQANDAYWH
346	66	Bacteria	Nitrosomonas europaea (strain ATCC 19718 / CIP 103999 / KCTC 2705 / NBRC 14298)	CAD85943.1	Q82T86	670	HAHQP	GQVELF	WLTERV	FDDIEKFGIW	SQANDAYWH
347	67	Bacteria	Nitrosomonas sp. (strain Is79A3)	AEJ02783.1	F8GJH9	670	HAHQP	KQVELF	WLTERV	FDDIEKFGIW	SQANDAYWH
348	68	Bacteria	Nitrosomonas sp. AL212	ADZ27555.1	F9ZJ13	668	HAHQP	RQVELF	WLTERV	FDDIEKFGIW	SQANDAYWH
349	69	Bacteria	Nitrosomonas ureae	ALQ50920.1	A0A0S3AJ03	668	HAHQP	RQVELF	WLTERV	FDDIEKFGIW	SQANDAYWH
350	70	Bacteria	Methylobacillus flagellatus (strain KT / ATCC 51484 / DSM 6875)	ABE49638.1	Q1H1J9	677	HAHQP	GQAELF	WLTERV	FDDIEKFGIW	AQANDAYWH
351	71	Bacteria	Rugosibacter aromaticivorans	AJP48126.1	A0A0C5JL98	733	HAHQP	GQVEWF	WLTERV	FDDIEKFGIW	AQANDAYWH
352	72	Bacteria	Sulfuritalea hydrogenivorans sk43H	BAO30947.1	W0SIZ3	670	HAHQP	GQVEWF	WLTERV	FDDIEKFGIW	AQANDAYWH
353	73	Bacteria	Nitrosomonas communis	AKH36625.1	A0A0F7K8W4	674	HAHQP	GQVELF	WLTERV	FDDIEKFGIW	AQANDAYWH
354	74	Bacteria	Dechloromonas aromatica (strain RCB)	AAZ45340.1	Q47IJ1	657	HAHQP	GQVELF	WLTERV	FDDIEKFGIW	AQANDAYWH
355	75	Bacteria	Sulfuricella denitrificans skB26	BAN35734.1	S6AM04	668	HAHQP	GVELFG	WLTERV	FDDIEKFGIW	AQANDAYWH
356	76	Bacteria	Dictyoglomus turgidum (strain Z-1310 / DSM 6724)	ACK42177.1	B8E149	686	HNHQP	GQVEFV	WLAERV	FDDGEKFGLW	GQANDAYWH
357	77	Bacteria	*Dictyoglomus thermophilum (strain ATCC 35947 / DSM 3960 / H-6-12)	CAA30735.1	P09961	686	HNHQP	GQIEFV	WLAERV	FDDGEKFGLW	GQANDAYWH
358	78	Bacteria	Dictyoglomus thermophilum (strain ATCC 35947 / DSM 3960 / H-6-12)	ACI18637.1	P09961	686	HNHQP	GQIEFV	WLAERV	FDDGEKFGLW	GQANDAYWH
359	79	Bacteria	Thermovibrio ammonificans (strain DSM 15698 / JCM 12110 / HB-1)	ADU96945.1	E8T250	650	HNHQP	GQVELV	WLTERV	FDDGEKFGVW	SQCNDVFWH
360	80	Bacteria	Thermodesulfatator indicus (strain DSM 15286 / JCM 11887 / CIR29812)	AEH44668.1	F8ACG7	690	HNHQP	GQIEPV	WLTERV	FDDGEKFGVW	SQCNDAYWH
361	81	Archaea	Pyrococcus horikoshii (strain ATCC 700860 / DSM 12428 / JCM 9974 / NBRC 100139 / OT-3)	BAA29262.1	O57932	633	HNHQP	GQVELV	WLTERV	HDDGEKFGAW	AQCNDAYWH
362	82	Archaea	Pyrococcus yayanosii (strain CH1 / JCM 16557)	AEH25039.1	F8AFR2	648	HNHQP	GQVELV	WLTERV	HDDGEKFGVW	AQCNDAYWH
363	83	Archaea	Pyrococcus sp. ST04	AFK22025.1	I3RCR5	643	HNHQP	GQVELV	WLTERV	HDDGEKFGIW	AQCNDAYWH
364	84	Archaea	Pyrococcus abyssi (strain GE5 / Orsay)	CAB49100.1	Q9V298	655	HNHQP	GQVEIV	WLTERV	HDDGEKFGIW	AQCNDAYWH
365	85	Archaea	Pyrococcus sp. NCB100	AMM53217.1	A0A127B7R4	642	HNHQP	GQVEIV	WLTERV	HDDGEKFGIW	AQCNDAYWH
366	86	Archaea	Pyrococcus furiosus COM1	AFN03059.1	I6TUV1	649	HNHQP	GQVEIV	WLTERV	HDDGEKFGIW	AQCNDAYWH
367	87	Archaea	*Pyrococcus furiosus (strain ATCC 43587 / DSM 3638 / JCM 8422 / Vc1)	AAL80396.1	P49067	649	HNHQP	GQVEIV	WLTERV	HDDGEKFGIW	AQCNDAYWH
368	88	Archaea	Thermococcus nautili	AHL22964.1	W8PLM8	643	HNHQP	GQVEII	WLTERV	HDDGEKFGVW	AQCNDAYWH
369	89	Archaea	Thermococcus chitonophagus	CUX77268.1	A0A161K996	641	HNHQP	GQVEIV	WLTERV	HDDGEKFGVW	AQCNDAYWH
370	90	Archaea	*Archaeoglobus fulgidus	ABW95829.1	A9QMB3	659	HNHQP	GQIEIV	WLTERV	HDDGEKFGVW	AQCNDAYWH
371	91	Archaea	Thermococcus paralvinellae	AHF81274.1	W0I5C9	657	HNHQP	GQLEIV	WLTERV	HDDGEKFGVW	AQCNDAYWH
372	92	Archaea	Thermococcus barophilus	ALM76160.1	A0A0S1XEQ8	657	HNHQP	GQLEIV	WLTERV	HDDGEKFGVW	AQCNDAYWH
373	93	Archaea	Thermococcus barophilus (strain DSM 11836 / MP)	ADT84919.1	F0LL12	656	HNHQP	GQLEIV	WLTERV	HDDGEKFGVW	AQCNDAYWH
374	94	Archaea	Palaeococcus pacificus DY20341	AIF70223.1	A0A075M0A3	659	HNHQP	GQLEIV	WLTERV	HDDGEKFGVW	AQCNDAYWH
375	95	Archaea	Thermococcus sibiricus (strain MM 739 / DSM 12597)	ACS89521.1	C6A1M6	659	HNHQP	GQLEIV	WLTERV	HDDGEKFGVW	AQCNDAYWH
376	96	Archaea	*Thermococcus litoralis (strain ATCC 51850 / DSM 5473 / JCM 8560 / NS-C)	BAA22063.1	O32462	659	HNHQP	GQLEIV	WLTERV	HDDGEKFGVW	AQCNDAYWH
377	97	Archaea	Thermococcus litoralis (strain ATCC 51850 / DSM 5473 / JCM 8560 / NS-C)	EHR79231.1	O32462	659	HNHQP	GQLEIV	WLTERV	HDDGEKFGVW	AQCNDAYWH
378	98	Archaea	Thermococcus sp. 2319x1	ALV62084.1	A0A0U3SAD4	659	HNHQP	GQLEIV	WLTERV	HDDGEKFGVW	AQCNDAYWH
379	99	Archaea	Thermococcus gammatolerans (strain DSM 15229 / JCM 11827 / EJ3)	ACS34634.1	C5A2X3	655	HNHQP	GQLEIV	WLTERV	HDDGEKFGVW	AQCNDAYWH
380	100	Archaea	Thermococcus sp. AM4	EEB73727.1	B7R2C5	652	HNHQP	GQLEIV	WLTERV	HDDGEKFGVW	AQCNDAYWH
381	101	Archaea	Thermococcus onnurineus (strain NA1)	ACJ17206.1	B6YUX8	652	HNHQP	GQLEIV	WLTERV	HDDGEKFGVW	AQCNDAYWH
382	102	Archaea	*Thermococcus kodakarensis (strain ATCC BAA-918 / JCM 12380 / KOD1) (Pyrococcus kodakaraensis (strain KOD1))	BAA22062.1	O32450	653	HNHQP	GQLEIV	WLTERV	HDDGEKFGVW	AQCNDAYWH
383	103	Archaea	Thermococcus peptonophilus	AMQ18774.1	A0A142CVH2	652	HNHQP	GQLEIV	WLTERV	HDDGEKFGVW	AQCNDAYWH
384	104	Archaea	Thermococcus eurythermalis	AIU69359.1	A0A097QSC3	652	HNHQP	GQLEIV	WLTERV	HDDGEKFGVW	AQCNDAYWH
385	105	Archaea	Thermococcus guaymasensis DSM 11113	AJC71428.1	A0A0X1KJI9	652	HNHQP	GQLEIV	WLTERV	HDDGEKFGVW	AQCNDAYWH
386	106	Archaea	Thermococcus cleftensis	AFL95175.1	I3ZTZ1	652	HNHQP	GQLEIV	WLTERV	HDDGEKFGVW	AQCNDAYWH
387	107	Archaea	Thermococcus sp. (strain CGMCC 1.5172 / 4557)	AEK73245.1	G0HK83	652	HNHQP	GQLEIV	WLTERV	HDDGEKFGVW	AQCNDAYWH
						670
	4AGT-like proteins
	No.	Domain	Source	GenBank	UniProt	Length	CSR-1	CSR-2	CSR-3	CSR-4	CSR-5
388	1	Bacteria	Marinithermus hydrothermalis (strain DSM 14884 / JCM 11576 / T1)	AEB12171.1	F2NMK1	632	HHHQP	NRVEVL	WLPERV	PPEGLWVAAV	AQAADAFWP
389	2	Bacteria	Sediminispirochaeta smaragdinae (strain DSM 11293 / JCM 15392 / SEBR 4228) (Spirochaeta smaragdinae)	ADK81041.1	E1R6M3	674	FGSKP	KQLEII	WIPERV	MIDADMLGYV	GQCNAPYWH
390	3	Bacteria	Treponema azotonutricium (strain ATCC BAA-888 / DSM 13862 / ZAS-9)	AEF81655.1	F5YDM6	592	HGHLP	KQAELL	WIPRGC	AFESLRTALW	AQDSHLFDH
391	4	Bacteria	Treponema caldarium (strain ATCC 51460 / DSM 7334 / H1) (Spirochaeta caldaria)	AEJ19428.1	F8F2N4	613	HHHVP	KQIELL	WLPGMF	LINLESVGPE	AQGIDMFYM
392	5	Bacteria	Treponema primitia (strain ATCC BAA-887 / DSM 12427 / ZAS-2)	AEF86734.1	F5YM35	630	HNHIP	KQVEIL	WIPGAA	QLHPEDPGET	AQGYSLFCD
393	6	Bacteria	Spirochaeta africana (strain ATCC 700263 / DSM 8902 / Z-7692) 652	AFG37140.1	H9UHZ7	652	YNSLP	RQIEVI	WIPEMV	IIPGENASDQ	GQHHSAYWH
394	7	Bacteria	Treponema brennaborense (strain DSM 12168 / CIP 105900 / DD5/3)	AEE16801.1	F4LMQ4	624	GNEYV	KQIELF	RLPHDA	EHAAVCCRFT	KAAREKLWE
395	8	Bacteria	Spirochaeta thermophila (strain ATCC 49972 / DSM 6192 / RI 19.B1)	ADN02191.1	E0RTG0	646	VLSLP	KQVEIL	YLPFGI	EDFASWSTLS	GQTGAAYSI
396	9	Bacteria	Spirochaeta thermophila (strain ATCC 700085 / DSM 6578 / Z-1203)	AEJ61553.1	G0GFD9	646	VLSLP	KQVEIL	YLPFGI	EDFASWSTLS	GQTGAAYSI
397	10	Bacteria	Treponema succinifaciens (strain ATCC 33096 / DSM 2489 / 6091)	AEB14246.1	F2NS10	659	NADLE	RQIEII	TLFGSI	PFSDEFFEPV	AQDGTNYLS
398	11	Bacteria	Treponema denticola (strain ATCC 35405 / CIP 103919 / DSM 14222)	AAS11912.1	Q73MW1	627	HADYN	KQVEIL	YLPYFA	FLSGETAVRF	AESGILFNL
399	12	Bacteria	Treponema pedis str. T A4	AGT44923.1	S6A1V1	627	HTDYS	KQIEII	YLPYFA	ASSVTENSIV	AESGILFNL
400	13	Bacteria	Treponema putidum	AIN94328.1	A0A088RF29	627	HADYN	KQIEIL	YLPYFA	LSRETAVRFL	AESGILFNL
401	14	Bacteria	Sphaerochaeta coccoides (strain ATCC BAA-1237 / DSM 17374 / SPN1) (Spirochaeta coccoides)	AEC01764.1	F4GJC4	632	YSQIP	EQLEFL	WCYNQI	SLASHPDAFA	ASGSAAYIR
402	15	Bacteria	Sphaerochaeta globosa (strain ATCC BAA-1886 / DSM 22777 / Buddy) (Spirochaeta sp. (strain Buddy))	ADY13165.1	F0RVV3	633	YSQLS	GKVELL	FCYAQA	FDRKPAFLMA	VSTGTVYLC
403	16	Bacteria	Sphaerochaeta pleomorpha (strain ATCC BAA-1885 / DSM 22778 / Grapes)	AEV28320.1	G8QW77	633	YSQIS	GRVELI	WCYGEF	EDKTSDYCLA	IASGSPYVC
404	17	Bacteria	Ectothiorhodospira sp. BSL-9	ANB03353.1	A0A167BDQ2	561	MHQP	GRVELS	WPSEGS	ILDGENAWEY	CEGSDWCWW
405	18	Bacteria	Fibrobacter succinogenes (strain ATCC 19169 / S85)	ACX74280.1	UPI0001A818B6	618	QMSPS	GVLEFL	FNSSLV	LLDIPSEPTE	PAMAPLYFR
406	19	Bacteria	Treponema sp. OMZ 838	AIW90418.1	A0A0A0X1T3	646	CVQLS	KQIELL	FVTASA	FLPIKTYIKC	AQNAELFAL
407	20	Bacteria	Treponema paraluiscuniculi (strain Cuniculi A)	AEH40102.1	F7XRY6	619	KLTGA	KRLELL	FLEASA	PLDCYQKLFF	AEQGVFFIS
408	21	Bacteria	Treponema pallidum str. Fribourg-Blanc	AGK83797.1	UPI00024DCAF2	619	KLTGA	KRLELL	FLEASA	PLDCYQKLFF	AEQGVFFIS
409	22	Bacteria	Treponema pallidum subsp. endemicum str. Bosnia A	AJB40172.1	A0A0A7X3U4	619	KLTGA	KRLELL	FLEASA	PLDCYQKLFF	AEQGVFFIS
410	23	Bacteria	Treponema pallidum subsp. pertenue (strain CDC2)	AEZ58341.1	H6KSY5	619	KLTGA	KRLELL	FLEASA	PLDCYQKLFF	AEQGVFFIS
411	24	Bacteria	Treponema pallidum subsp. pertenue (strain Gauthier)	AEZ59409.1	UPI00024DCAF2	619	KLTGA	KRLELL	FLEASA	PLDCYQKLFF	AEQGVFFIS
412	25	Bacteria	Treponema pallidum subsp. pertenue (strain Samoa D)	AEZ57272.1	UPI00024DCAF2	619	KLTGA	KRLELL	FLEASA	PLDCYQKLFF	AEQGVFFIS
413	26	Bacteria	Treponema pallidum subsp. pallidum DAL-1	AEZ60473.1	UPI00000D3213	619	KLTEA	KRLELL	FLEASA	PLDCYQKLFF	AEQGVFFIS
414	27	Bacteria	Treponema pallidum subsp. pallidum (strain Chicago)	ADD72297.1	UPI00000D3213	619	KLTEA	KRLELL	FLEASA	PLDCYQKLFF	AEQGVFFIS
415	28	Bacteria	Treponema pallidum (strain Nichols)	AAC65134.1	O83182	619	KLTEA	KRLELL	FLEASA	PLDCYQKLFF	AEQGVFFIS
416	29	Bacteria	Treponema pallidum subsp. pallidum (strain SS14)	ACD70573.1	A0A0H3BJW4	619	KLTEA	KRLELL	FLEASA	PLDCYQKLFF	AEQGVFFIS
417	30	Bacteria	Treponema pallidum subsp. pallidum str. Mexico A	AFU66177.1	UPI0001750966	619	KLTEA	KRLELL	FLEASA	PLDCYQKLFF	AEQGVFFIS
418	31	Bacteria	Treponema pallidum subsp. pallidum str. Sea 81-4	AHN66850.1	UPI0001750966	619	KLTEA	KRLELL	FLEASA	PLDCYQKLFF	AEQGVFFIS
419	32	Bacteria	Treponema pallidum subsp. pallidum (syphilis treponeme)	ANA41878.1	UPI0001750966	619	KLTEA	KRLELL	FLEASA	PLDCYQKLFF	AEQGVFFIS
420	33	Bacteria	Treponema pallidum subsp. pallidum (syphilis treponeme)	ANI44108.1	UPI00000D3213	619	KLTEA	KRLELL	FLEASA	MLPLDCYQKL	AEQGVFFIS
421	34	Bacteria	Treponema pallidum subsp. pallidum (syphilis treponeme)	ANI43145.1	UPI00000D3213	619	KLTEA	KRLELL	FLEASA	MLPLDCYQKL	AEQGVFFIS
422	35	Bacteria	Treponema pallidum subsp. pallidum (syphilis treponeme)	ANI45073.1	UPI00000D3213	619	KLTEA	KRLELL	FLEASA	MLPLDCYQKL	AEQGVFFIS
423	36	Bacteria	Treponema pallidum subsp. pallidum (syphilis treponeme)	AOF55158.1	UPI0001750966	619	KLTEA	KRLELL	FLEASA	MLPLDCYQKL	AEQGVFFIS
424	37	Bacteria	Treponema pallidum subsp. pallidum (syphilis treponeme)	AOF57096.1	UPI0001750966	619	KLTEA	KRLELL	FLEASA	MLPLDCYQKL	AEQGVFFIS
425	38	Bacteria	Treponema pallidum subsp. pallidum (syphilis treponeme)	AOF59035.1	UPI0001750966	619	KLTEA	KRLELL	FLEASA	MLPLDCYQKL	AEQGVFFIS
426	39	Bacteria	Treponema pallidum subsp. pallidum (syphilis treponeme)	AOF59970.1	UPI0001750966	619	KLTEA	KRLELL	FLEASA	MLPLDCYQKL	AEQGVFFIS
427	40	Bacteria	Treponema pallidum subsp. pallidum (syphilis treponeme)	AOF60942.1	UPI0001750966	619	KLTEA	KRLELL	FLEASA	MLPLDCYQKL	AEQGVFFIS
428	41	Bacteria	Treponema pallidum subsp. pallidum (syphilis treponeme)	AOF61907.1	UPI0001750966	619	KLTEA	KRLELL	FLEASA	MLPLDCYQKL	AEQGVFFIS
429	42	Bacteria	Treponema pallidum subsp. pallidum (syphilis treponeme)	AOF62879.1	UPI0001750966	619	KLTEA	KRLELL	FLEASA	MLPLDCYQKL	AEQGVFFIS
430	43	Bacteria	Treponema pallidum subsp. pallidum (syphilis treponeme)	AOF63849.1	UPI0001750966	619	KLTEA	KRLELL	FLEASA	MLPLDCYQKL	AEQGVFFIS
431	44	Bacteria	Treponema pallidum subsp. pallidum (syphilis treponeme)	AOF64768.1	UPI0001750966	619	KLTEA	KRLELL	FLEASA	MLPLDCYQKL	AEQGVFFIS
432	45	Bacteria	Treponema pallidum subsp. pallidum (syphilis treponeme)	AOF65733.1	UPI0001750966	619	KLTEA	KRLELL	FLEASA	MLPLDCYQKL	AEQGVFFIS
433	46	Bacteria	Treponema pallidum subsp. pallidum (syphilis treponeme)	AOF66589.1	UPI0001750966	619	KLTEA	KRLELL	FLEASA	MLPLDCYQKL	AEQGVFFIS
434	47	Bacteria	Treponema pallidum subsp. pallidum (syphilis treponeme)	AOF67562.1	UPI0001750966	619	KLTEA	KRLELL	FLEASA	MLPLDCYQKL	AEQGVFFIS
435	48	Bacteria	Treponema pallidum subsp. pallidum (syphilis treponeme)	AOF68533.1	UPI0001750966	619	KLTEA	KRLELL	FLEASA	MLPLDCYQKL	AEQGVFFIS
436	49	Bacteria	Treponema pallidum subsp. pallidum (syphilis treponeme)	AOF69503.1	UPI0001750966	619	KLTEA	KRLELL	FLEASA	MLPLDCYQKL	AEQGVFFIS
437	50	Bacteria	Treponema pallidum subsp. pallidum (syphilis treponeme)	AOF70477.1	UPI0001750966	619	KLTEA	KRLELL	FLEASA	MLPLDCYQKL	AEQGVFFIS
438	51	Bacteria	Treponema pallidum subsp. pallidum (syphilis treponeme)	AOF71449.1	UPI0001750966	619	KLTEA	KRLELL	FLEASA	MLPLDCYQKL	AEQGVFFIS
439	52	Bacteria	Treponema pallidum subsp. pallidum (syphilis treponeme)	AOF72419.1	UPI0001750966	619	KLTEA	KRLELL	FLEASA	MLPLDCYQKL	AEQGVFFIS
440	53	Bacteria	Treponema pallidum subsp. pallidum (syphilis treponeme)	AOF73392.1	UPI0001750966	619	KLTEA	KRLELL	FLEASA	MLPLDCYQKL	AEQGVFFIS
441	54	Bacteria	Treponema pallidum subsp. pallidum (syphilis treponeme)	AOF74364.1	UPI0001750966	619	KLTEA	KRLELL	FLEASA	MLPLDCYQKL	AEQGVFFIS
442	55	Bacteria	Treponema pallidum subsp. pallidum (syphilis treponeme)	AOF75333.1	UPI0001750966	619	KLTEA	KRLELL	FLEASA	MLPLDCYQKL	AEQGVFFIS
443	56	Bacteria	Treponema pallidum subsp. pallidum (syphilis treponeme)	AOF76306.1	UPI0001750966	619	KLTEA	KRLELL	FLEASA	MLPLDCYQKL	AEQGVFFIS
444	57	Bacteria	Treponema pallidum subsp. pallidum (syphilis treponeme)	AOF77277.1	UPI0001750966	619	KLTEA	KRLELL	FLEASA	MLPLDCYQKL	AEQGVFFIS
445	58	Bacteria	Treponema pallidum subsp. pallidum (syphilis treponeme)	AOF78249.1	UPI0001750966	619	KLTEA	KRLELL	FLEASA	MLPLDCYQKL	AEQGVFFIS
446	59	Bacteria	Treponema pallidum subsp. pallidum (syphilis treponeme)	ANI47007.1	UPI0001750966	619	KLTEA	KRLELL	FLEASA	MLPLDCYQKL	AEQGVFFIS
447	60	Bacteria	Treponema pallidum subsp. pallidum (syphilis treponeme)	ANI47982.1	UPI0001750966	619	KLTEA	KRLELL	FLEASA	MLPLDCYQKL	AEQGVFFIS
448	61	Bacteria	Treponema pallidum subsp. pallidum (syphilis treponeme)	ANI48950.1	UPI0001750966	619	KLTEA	KRLELL	FLEASA	MLPLDCYQKL	AEQGVFFIS
449	62	Bacteria	Treponema pallidum subsp. pallidum (syphilis treponeme)	ANI49924.1	UPI0001750966	619	KLTEA	KRLELL	FLEASA	MLPLDCYQKL	AEQGVFFIS
450	63	Bacteria	Treponema pallidum subsp. pallidum (syphilis treponeme)	ANI50888.1	UPI0001750966	619	KLTEA	KRLELL	FLEASA	MLPLDCYQKL	AEQGVFFIS
						622
	Amylopullulanases
	No.	Domain	Source	GenBank	UniProt	Length	CSR-1	CSR-2	CSR-3	CSR-4	CSR-5
451	1	Archaea	*Sulfolobus acidocaldarius (strain ATCC 33909 / DSM 639 / JCM 8929 / NBRC 15157 / NCIMB 11770)	AAY80509.1	Q4J9M2	884	NMHQP	GKVEVL	WTPEQA	AFDGENPLIF	AEGSDWTWQ
452	2	Archaea	Sulfolobus acidocaldarius	ALU28626.1	A0A0U2WRC0	884	NMHQP	GKVEVL	WTPEQA	AFDGENPLIF	AEGSDWTWQ
453	3	Archaea	Sulfolobus acidocaldarius N8	AGE71098.1	M1I4P0	884	NMHQP	GKVEVL	WTPEQA	AFDGENPLIF	AEGSDWTWQ
454	4	Archaea	Sulfolobus acidocaldarius	ALU31341.1	A0A0U2WRC0	884	NMHQP	GKVEVL	WTPEQA	AFDGENPLIF	AEGSDWTWQ
455	5	Archaea	Sulfolobus acidocaldarius Ron12/I	AGE73369.1	M1J1J0	884	NMHQP	GKVEVL	WTPEQA	AFDGENPLIF	AEGSDWTWQ
456	6	Archaea	Sulfolobus acidocaldarius SUSAZ	AHC51461.1	V9S8P6	884	NMHQP	GKVEVL	WTPEQA	AFDGENPLIF	AEGSDWTWQ
457	7	Archaea	Acidilobus saccharovorans (strain DSM 16705 / JCM 18335 / VKM B-2471 / 345-15)	ADL19231.1	D9Q1P3	979	NMHQP	GRLQVL	WTPEMA	ALDGENPIIF	SEGSDWTWQ
458	8	Archaea	Acidilobus sp. 7A	AMD30855.1	A0A120K685	982	NMHQP	GRLQVL	WTPEMA	ALDGENPIIF	SEGSDWTWQ
459	9	Archaea	Thermoproteus tenax (strain ATCC 35583 / DSM 2078 / JCM 9277 / NBRC 100435 / Kra 1)	CCC82401.1	G4RLF6	689	NMHQP	GRVEVM	WTPEMA	ALDGENPLIE	AEGSDWTWQ
460	10	Archaea	Thermoproteus uzoniensis (strain 768-20)	AEA13186.1	F2L3E7	889	NMHQP	GRIEVL	WTPEMA	ALDGENPLIF	AEGSDWTWQ
461	11	Archaea	Vulcanisaeta distributa (strain DSM 14429 / JCM 11212 / NBRC 100878 / IC-017)	ADN51368.1	E1QP03	926	NMHQP	GKIEIL	WTPEMA	ALDGENPLIF	AEGSDWTWQ
462	12	Archaea	Vulcanisaeta moutnovskia (strain 768-28)	ADY00620.1	F0QU80	926	NMHQP	GKVEIL	WTPEMA	ALDGENPLIF	AEGSDWTWQ
463	13	Archaea	Sulfolobus tokodaii	BAB66135.1	UPI00000654DA	895	NMHQP	GKVEVL	WTPEMA	ALDGENPLIF	AEGSDWTWQ
464	14	Archaea	Sulfolobus sp. A20	AOL15521.1	A0A1C8ZQ87	895	NMHQP	GKVEVL	WTPEMA	ALDGENPLIF	AEGSDWTWQ
465	15	Archaea	Sulfolobus islandicus (strain L.S.2.15 / Lassen #1)	ACP35174.1	C3MP61	902	NMHQP	GKVDVL	WTPEMA	SLDGENPLIF	AEGSDWTWQ
466	16	Archaea	Sulfolobus solfataricus (strain 98/2)	ACX92341.1	D0KUE4	902	NMHQP	GKVDVL	WTPEMA	ALDGENPLIF	AEGSDWTWQ
467	17	Archaea	Sulfolobus solfataricus	AKA77055.1	A0A0E3KCF7	902	NMHQP	GKVDVL	WTPEMA	ALDGENPLIF	AEGSDWTWQ
468	18	Archaea	Sulfolobus solfataricus	SAI84752.1	A0A0E3KCF7	902	NMHQP	GKVDVL	WTPEMA	ALDGENPLIF	AEGSDWTWQ
469	19	Archaea	Sulfolobus solfataricus (strain ATCC 35092 / DSM 1617 / JCM 11322 / P2)	AAK41420.1	Q97YY0	902	NMHQP	GKVDVL	WTPEMA	ALDGENPLIF	AEGSDWTWQ
470	20	Archaea	Sulfolobus solfataricus	AKA79747.1	A0A0E3KCF7	902	NMHQP	GKVDVL	WTPEMA	ALDGENPLIF	AEGSDWTWQ
471	21	Archaea	Sulfolobus solfataricus	AKA74359.1	A0A0E3KCF7	902	NMHQP	GKVDVL	WTPEMA	ALDGENPLIF	AEGSDWTWQ
472	22	Archaea	Sulfolobus islandicus (strain L.D.8.5 / Lassen #2)	ADB86853.1	D2PJA0	902	NMHQP	GKVDVL	WTPEMA	ALDGENPLIF	AEGSDWTWQ
473	23	Archaea	Sulfolobus islandicus (strain M.16.27)	ACP55018.1	C3N4U3	902	NMHQP	GKVDVL	WTPEMA	ALDGENPLIF	AEGSDWTWQ
474	24	Archaea	Sulfolobus islandicus (strain M.14.25 / Kamchatka #1)	ACP37825.1	C3MXR9	902	NMHQP	GKVDVL	WTPEMA	ALDGENPLIF	AEGSDWTWQ
475	25	Archaea	Sulfolobus islandicus (strain M.16.4 / Kamchatka #3)	ACR41656.1	C4KGE2	902	NMHQP	GKVDVL	WTPEMA	ALDGENPLIF	AEGSDWTWQ
476	26	Archaea	Sulfolobus islandicus (strain HVE10/4)	ADX82369.1	F0NPA5	902	NMHQP	GKVDVL	WTPEMA	ALDGENPLIF	AEGSDWTWQ
477	27	Archaea	Sulfolobus islandicus LAL14/1	AGJ62387.1	M9U8E6	902	NMHQP	GKVDVL	WTPEMA	ALDGENPLIF	AEGSDWTWQ
478	28	Archaea	Sulfolobus islandicus (strain Y.G.57.14 / Yellowstone #1)	ACP45325.1	C3NDD6	902	NMHQP	GKVDVL	WTPEMA	ALDGENPLIF	AEGSDWTWQ
479	29	Archaea	Sulfolobus islandicus (strain Y.N.15.51 / Yellowstone #2)	ACP48878.1	C3NIB8	902	NMHQP	GKVDVL	WTPEMA	ALDGENPLIF	AEGSDWTWQ
480	30	Archaea	Thermoproteus uzoniensis (strain 768-20)	AEA13348.1	F2L4B6	806	HMHQP	GSIEFV	WPPEMA	ALDGENPFQY	AEAGDWFFW
481	31	Archaea	Pyrobaculum ferrireducens	AET31577.1	G7VEF3	1017	HLHQP	GWIDVV	WPPELA	ALDGENPWEW	AEAGDWFWW
482	32	Archaea	Pyrobaculum arsenaticum (strain DSM 13514 / JCM 11321)	ABP50320.1	A4WIV3	1022	HMHQP	GQIEVI	WPPELA	ALDGENPWEW	AEAGDWFWW
483	33	Archaea	Pyrobaculum oguniense (strain DSM 13380 / JCM 10595 / TE7)	AFA39637.1	H6Q9A8	1022	HMHQP	GQIEVI	WPPELA	ALDGENPWEW	AEAGDWFWW
484	34	Archaea	Pyrobaculum islandicum (strain DSM 4184 / JCM 9189 / GEO3)	ABL88160.1	A1RT78	994	HNHQP	KRVELV	WPPEQA	ALDGENPWEN	AEASDWPFW
485	35	Archaea	Pyrobaculum ferrireducens	AET32069.1	G7VHP7	1003	HNHQP	GAVELV	WPPEQA	ALDGENPWEN	AEASDWPFW
486	36	Archaea	Pyrobaculum sp. WP30	AKT34561.1	A0A0K1E134	1000	HNHQP	GAVELV	WPPEQA	ALDGENPWEN	AEASDWPFW
487	37	Archaea	Pyrobaculum calidifontis (strain JCM 11548 / VA1)	ABO09033.1	A3MWL6	1006	HNHQP	GRIELV	WPPEQA	ALDGENPWEN	AEASDWPFW
488	38	Archaea	Pyrobaculum aerophilum (strain ATCC 51768 / IM2 / DSM 7523 / JCM 9630 / NBRC 100827)	AAL64927.1	Q8ZT36	999	HNHQP	GRIELV	WPPEQA	ALDGENPWEN	AEASDWPFW
489	39	Archaea	Pyrobaculum arsenaticum (strain DSM 13514 / JCM 11321)	ABP51417.1	A4WM00	1000	HNHQP	GKIELV	WPPEQA	ALDGENPWEN	AEASDWPFW
490	40	Archaea	Pyrobaculum oguniense (strain DSM 13380 / JCM 10595 / TE7)	AFA38291.1	H6Q6R8	1000	HNHQP	GKIELV	WPPEQA	ALDGENPWEN	AEASDWPFW
491	41	Archaea	Thermofilum sp. 1807-2	AKG39407.1	A0A0F7FKA6	1120	HYHQP	GQVELI	WPAEQA	ALDGENPWES	AEASDWTFW
492	42	Archaea	Ignisphaera aggregans (strain DSM 17230 / JCM 13409 / AQ1.S1)	ADM27517.1	E0SSW7	1136	HFHQP	GQIELI	WPAEQA	ALDGENPWEN	AEASDWFWW
493	43	Archaea	Desulfurococcus fermentans DSM 16532	AFL66969.1	I3XSP5	1149	HYHQP	DQVELV	WPAEEA	ALDGENPWEN	AEASDWWWW
494	44	Archaea	Desulfurococcus kamchatkensis (strain 1221n / DSM 18924)	ACL11305.1	B8D5C4	1145	HYHQP	EQVELV	WPAEEA	ALDGENPWEN	AEASDWWWW
495	45	Archaea	Thermogladius cellulolyticus (strain 1633)	AFK50629.1	I3TCZ1	1120	HYHQP	GQAELI	WPAEQA	ALDGENPWEN	AEASDWWWW
496	46	Archaea	Thermosphaera aggregans (strain DSM 11486 / M11TL)	ADG91565.1	D5U365	1144	HYHQP	GQVELI	WPAEQA	ALDGENPWEN	AEASDWWWW
497	47	Archaea	Desulfurococcus mucosus (strain ATCC 35584 / DSM 2162 / JCM 9187 / O7/1)	ADV64425.1	E8R6Z2	1132	HYHQP	GQVELI	WPAEQA	ALDGENPWEN	AEASDWWWW
498	48	Bacteria	Caldisericum exile (strain DSM 21853 / NBRC 104410 / AZM16c01)	BAL80864.1	I0GJC7	1222	HNHQP	KLIEIV	WASECA	ALDGENAWEY	AEGSDWFWW
499	49	Archaea	*Thermococcus hydrothermalis	AAD28552.1	Q9Y8I8	1337	HQHQP	GNVEVT	WAAESA	TLDGENPVEN	AEASDWFWW
500	50	Archaea	Thermococcus peptonophilus	AMQ18818.1	A0A142CVL6	1358	HQHQP	GNVEVT	WAAESA	TLDGENPWEN	AEASDWFWW
501	51	Archaea	Thermococcus eurythermalis	AIU69483.1	A0A097QSL9	1123	HQHQP	GNVEVT	WAAESA	TLDGENPWEN	AEASDWFWW
502	52	Archaea	Thermococcus sp. (strain CGMCC 1.5172 / 4557)	AEK73143.1	G0HJQ0	1356	HQHQP	GNVEVT	WAAESA	TLDGENPWEN	AEASDWFWW
503	53	Archaea	Palaeococcus pacificus DY20341	AIF69414.1	A0A075LSX6	1337	HQHQP	GNVEIT	WAAESA	TLDGENPWEH	AEASDWFWW
504	54	Archaea	Thermococcus sp. AM4	EEB74487.1	B7QZQ4	1377	HQHQP	GNVEVT	WAAESA	TLDGENPWEH	AEGSDWFWW
505	55	Archaea	Thermococcus gammatolerans (strain DSM 15229 / JCM 11827 / EJ3)	ACS33105.1	C5A4E3	1379	HQHQP	GNVEVT	WAAESA	TLDGENPWEH	AEGSDWFWW
506	56	Archaea	Pyrococcus sp. ST04	AFK21813.1	I3RC53	1361	HQHQP	GNVEVT	WAAESA	TLDGENPWEH	AEGSDWFWW
507	57	Archaea	Pyrococcus abyssi (strain GE5 / Orsay)	CAB49104.1	Q9V294	1362	HQHQP	GNVEVT	WAAESA	TLDGENPWEH	AEGSDWFWW
508	58	Archaea	Pyrococcus sp. NCB100	AMM54109.1	A0A127BBD8	1348	HQHQP	GNVEVT	WAAESA	TLDGENPWEH	AEGSDWFWW
509	59	Archaea	*Thermococcus litoralis	BAC10983.1	Q8NKS8	1089	HQHQP	GNVEVT	WAAESA	TLDGENPWEH	AEASDWFWW
510	60	Archaea	Thermococcus litoralis (strain ATCC 51850 / DSM 5473 / JCM 8560 / NS-C)	EHR79594.1	H3ZKJ2	1089	HQHQP	GNVEVT	WAAESA	TLDGENPWEH	AEASDWFWW
511	61	Archaea	Thermococcus sp. 2319x1	ALV63593.1	A0A0U3HBM0	1102	HQHQP	GNVEVT	WAAESA	TLDGENPWEH	AEASDWFWW
512	62	Archaea	Thermococcus paralvinellae	AHF81038.1	W0I9F1	1351	HQHQP	GNVEVT	WAAESA	TLDGENPWEH	AEASDWFWW
513	63	Archaea	Thermococcus barophilus	ALM75816.1	A0A0S1XDM6	1349	HQHQP	GNVEVT	WAAESA	TLDGENPWEH	AEASDWFWW
514	64	Archaea	Thermococcus barophilus (strain DSM 11836 / MP)	ADT84632.1	F0LJB0	1352	HQHQP	GNVEVT	WAAESA	TLDGENPWEH	AEASDWFWW
515	65	Archaea	Thermococcus guaymasensis DSM 11113	AJC71968.1	A0A0X1KL30	1377	HQHQP	GNVEVT	WAAESA	TLDGENPWEH	AEASDWFWW
516	66	Archaea	Pyrococcus furiosus COM1	AFN04705.1	I6V127	1355	HQHQP	GNVEVT	WAAESA	TLDGENPWEH	AEASDWFWW
517	67	Archaea	*Pyrococcus furiosus (strain ATCC 43587 / DSM 3638 / JCM 8422 / Vc1)	ABA33719.1	Q3HUR3	1114	HQHQP	GNVEVT	WAAESA	TLDGENPWEH	AEASDWFWW
518	68	Archaea	*Thermococcus kodakarensis (strain ATCC BAA-918 / JCM 12380 / KOD1) (Pyrococcus kodakaraensis (strain KOD1))	BAD85963.1	Q5JJ55	1100	HQHQP	GNVEVT	WAAESA	TLDGENPWEH	AEASDWFWW
519	69	Archaea	Thermococcus cleftensis	AFL95093.1	I3ZTQ9	1351	HQHQP	GNVEVT	WAAESA	TLDGENPWEH	AEASDWFWW
520	70	Archaea	*Thermococcus sp. HJ21	ACJ03924.1	B6SED6	1351	HQHQP	GNVEVT	WAAESA	TLDGENPWEH	AEASDWFWW
521	71	Archaea	Pyrococcus yayanosii (strain CH1 / JCM 16557)	AEH25371.1	F8AHK0	1098	HQHQP	GNVEVT	WAAESA	TLDGENPWEH	AEASDWFWW
522	72	Archaea	Thermococcus onnurineus (strain NA1)	ACJ17282.1	B6YV54	1344	HQHQP	GNVEVT	WAAESA	TLDGENPWEH	AEASDWFWW
523	73	Bacteria	Thermus thermophilus (strain HB27 / ATCC BAA-163 / DSM 7039)	AAS82170.1	Q72GM0	994	HQHQP	GQIDLL	WPPEGA	ALDGENAWEH	AQASDWFWW
524	74	Bacteria	Thermus thermophilus (strain HB8 / ATCC 27634 / DSM 579)	BAD69981.1	Q5SLY5	994	HQHQP	GQIDLL	WPPEGA	ALDGENAWEH	AQASDWFWW
525	75	Bacteria	Thermus thermophilus JL-18	AFH39742.1	H9ZTT2	976	HQHQP	GQIDLL	WPPEGA	ALDGENAWEN	AQASDWFWW
526	76	Bacteria	Thermus aquaticus	ALJ91949.1	UPI00017E6592	977	HQHQP	GQIDLI	WPPEGA	ALDGENAWEN	AQASDWFWW
527	77	Bacteria	Thermus sp. CCB_US3_UF1	AEV15361.1	G8N8Q2	978	HQHQP	GQIDLI	WPPEGA	ALDGENAWEN	AQASDWFWW
528	78	Bacteria	Thermus parvatiensis	AMA76176.1	A0A120HTE0	995	HQHQP	GQIDLI	WPPEGA	ALDGENAWEN	AQASDWFWW
529	79	Bacteria	Pseudanabaena sp. PCC 7367	AFY71385.1	K9SMN4	738	HQHQP	GQIEAI	WTPEHG	ALDGENCWEF	AEGSDWFWW
530	80	Archaea	uncultured marine group II/III euryarchaeote KM3_69_A05	AIF14977.1	A0A075HKQ9	1501	HQHQP	GQVELT	WPSEQS	ALDGENWMFM	AEGSDWFWW
531	81	Archaea	uncultured marine group II/III euryarchaeote KM3_175_H12	AIF04696.1	A0A075GKU3	1519	HQHQP	GQVELT	WPSEQS	ALDGENWMFM	AEGSDWFWW
532	82	Archaea	uncultured marine group II/III euryarchaeote KM3_18_A05	AIF05956.1	A0A075GPU4	1519	HQHQP	GQVELT	WPSEQS	ALDGENWMFM	AEGSDWFWW
533	83	Bacteria	Marinitoga piezophila (strain DSM 14283 / JCM 11233 / KA3)	AEX85885.1	H2J470	1256	HHHQP	GKIELT	WPSEQA	ALDGENAWEH	AEGSDWFWW
534	84	Bacteria	Kosmotoga olearia (strain TBF 19.5.1)	ACR80150.1	C5CEB0	1354	HQHQP	GKAEII	WPSEQA	ALDGENAWEH	AEGSDWFWW
535	85	Bacteria	Thermosipho melanesiensis (strain DSM 12029 / CIP 104789 / BI429)	ABR30664.1	A6LL63	1162	HHHQP	DKVELI	WPSEQA	ALDGENAWEH	AEGSDWFWW
536	86	Bacteria	Kosmotoga pacifica	AKI98247.1	A0A0G2Z9K7	967	HQHQP	GKVELI	WPSEQA	ALDGENAWEH	AEGSDWFWW
537	87	Bacteria	Coprothermobacter proteolyticus (strain ATCC 35245 / DSM 5265 / BT)	ACI18163.1	B5YA07	548	HNHQP	GDVDLI	WPSEQS	ALDGENCWEY	AEGSDWFWW
538	88	Bacteria	Cyanothece sp. (strain ATCC 51142)	ACB51797.1	B1WRE8	777	HQHQP	GQLELM	WPSEQS	ALDGENCWEY	AEGSDWCWW
539	89	Bacteria	Cyanothece sp. (strain PCC 8801) (Synechococcus sp. (strain PCC 8801 / RF-1))	ACK67132.1	B7JXE4	749	HHHQP	GQLELI	WPSEQS	ALDGENCWEH	AEGSDWFWW
540	90	Bacteria	Cyanothece sp. (strain PCC 8802) (Synechococcus sp. (strain RF-2))	ACV01813.1	UPI00017E5733	749	HHHQP	GQLELI	WPSEQS	ALDGENCWEH	AEGSDWFWW
541	91	Bacteria	Dactylococcopsis salina PCC 8305	AFZ51621.1	K9YXG1	734	HQHQP	GQLELI	WPSELA	ALDGENCWEQ	AEGSDWFWW
542	92	Bacteria	Halothece sp. (strain PCC 7418) (Synechococcus sp. (strain PCC 7418))	AFZ45313.1	K9YGU2	730	HQHQP	GQLELI	WPSEQA	ALDGENCWEQ	AEGSDWFWW
543	93	Bacteria	Dictyoglomus thermophilum (strain ATCC 35947 / DSM 3960 / H-6-12)	ACI18464.1	B5YD79	825	HMHQP	GQIEVI	WPSEQA	ALDGENCWEY	AEGSDWFWW
544	94	Bacteria	Dictyoglomus turgidum (strain Z-1310 / DSM 6724)	ACK42052.1	B8DZW9	829	HMHQP	GQIEII	WPSEQA	ALDGENCWEY	AEGSDWFWW
545	95	Bacteria	Gloeobacter violaceus (strain PCC 7421)	BAC89267.1	Q7NL00	729	HQHQP	GQIEVT	WPSEES	ALDGENCWEY	AQGSDWFWW
546	96	Bacteria	Oscillatoria acuminata PCC 6304	AFY79782.1	K9TA98	744	HQHQP	GQLEVI	WPSEQA	ALDGENCWEF	AEGSDWFWW
547	97	Bacteria	Oscillatoria nigro-viridis PCC 7112	AFZ07178.1	K9VGE7	748	HQHQP	GQLEVS	WPSEQA	ALDGENCWEF	AEGSDWFWW
548	98	Bacteria	Pleurocapsa sp. PCC 7327	AFY79204.1	K9TB26	748	HQHQP	GQLEVT	WPSEQA	ALDGENCWEY	AEGSDWFWW
549	99	Bacteria	Chamaesiphon minutus PCC 6605	AFY95375.1	K9UKN8	742	HQHQP	GQLEVT	WPSEQA	ALDGENCWEH	AEGSDWFWW
550	100	Bacteria	Crinalium epipsammum PCC 9333	AFZ11909.1	K9VWH4	748	HQHQP	GQLEVT	WPSEQA	ALDGENCWEH	AEGSDWFWW
551	101	Bacteria	Synechococcus sp. PCC 7502	AFY72355.1	K9SQD9	737	HQHQP	GQLEII	WPSEQS	ALDGENCWEY	AEGSDWFWW
552	102	Bacteria	Microcystis aeruginosa (strain NIES-843)	BAG05898.1	B0JK44	746	HQHQP	GQLEIM	WPSEQS	ALDGENCWEN	AEGSDWFWW
553	103	Bacteria	Microcystis aeruginosa NIES-2481	AOC52163.1	UPI000620D87A	756	HQHQP	GQLEII	WPSEQS	ALDGENCWEN	AEGSDWFWW
554	104	Bacteria	Microcystis aeruginosa PCC 7806	CAO87406.1	A8YI31	746	HQHQP	GQLEII	WPSEQS	ALDGENCWEN	AEGSDWFWW
555	105	Bacteria	Microcystis aeruginosa NIES-2549	AKE63777.1	A0A0F6U3K9	756	HQHQP	GQLEII	WPSEQS	ALDGENCWEN	AEGSDWFWW
556	106	Bacteria	Microcystis panniformis FACHB-1757	AKV67441.1	A0A0K1S0E2	746	HQHQP	GQLEII	WPSEQS	ALDGENCWEN	AEGSDWFWW
557	107	Bacteria	Synechococcus sp. (strain JA-2-3B'a(2-13)) (Cyanobacteria bacterium Yellowstone B-Prime)	ABD01933.1	Q2JMU9	735	HQHQP	GQLELT	WPSEQS	ALDGENCWEY	AEGSDWFWW
558	108	Bacteria	Synechococcus sp. (strain JA-3-3Ab) (Cyanobacteria bacterium Yellowstone A-Prime)	ABD00907.1	Q2JR56	735	HQHQP	GQLELT	WPSEQS	ALDGENCWEY	AEGSDWFWW
559	109	Bacteria	Acaryochloris marina (strain MBIC 11017)	ABW28522.1	B0C270	743	HQHQP	GQLEVM	WPSEQS	ALDGENCWEY	AEGSDWFWW
560	110	Bacteria	Leptolyngbya sp. O-77	BAU43109.1	A0A0X8WWV5	744	HQHQP	GQLEVI	WPSEQS	ALDGENCWEY	AEGSDWFWW
561	111	Bacteria	Thermosynechococcus sp. NK55a	AHB88019.1	V5V3B1	744	HQHQP	GQIEVT	WPSEQS	ALDGENCWEY	AEGSDWFWW
562	112	Bacteria	Gloeobacter kilaueensis JS1	AGY56788.1	U5QD49	730	HQHQP	GQIEVT	WPSEQS	ALDGENCWEY	AEGSDWFWW
563	113	Bacteria	Thermosynechococcus elongatus (strain BP-1)	BAC08829.1	Q8DJE8	785	HQHQP	GQIEVT	WPSEQS	ALDGENCWEY	AEGSDWFWW
564	114	Bacteria	Cyanothece sp. (strain PCC 7424) (Synechococcus sp. (strain ATCC 29155))	ACK72421.1	B7KL49	747	HQHQP	GQLEVT	WPSEQS	ALDGENCWES	AEGSDWFWW
565	115	Bacteria	Cyanothece sp. (strain PCC 7822)	ADN16321.1	E0UB76	747	HQHQP	GQLEVT	WPSEQS	ALDGENCWES	AEGSDWFWW
566	116	Bacteria	Nostoc sp. NIES-3756	BAT56432.1	A0A0S3PL23	744	HQHQP	GQLEVT	WPSEQS	ALDGENCWEY	AEGSDWFWW
567	117	Bacteria	Cylindrospermum stagnale PCC 7417	AFZ25052.1	K9WZX3	744	HQHQP	GQLEVT	WPSEQS	ALDGENCWEY	AEGSDWFWW
568	118	Bacteria	Chroococcidiopsis thermalis PCC 7203	AFY85620.1	K9TSU4	749	HQHQP	GQLEVT	WPSEQS	ALDGENCWEY	AEGSDWFWW
569	119	Bacteria	Microcoleus sp. PCC 7113	AFZ20147.1	K9WKW3	748	HQHQP	GQLEVT	WPSEQS	ALDGENCWEY	AEGSDWFWW
570	120	Bacteria	Stanieria cyanosphaera (strain ATCC 29371 / PCC 7437)	AFZ36388.1	K9XV18	748	HQHQP	GQLEVT	WPSEQS	ALDGENCWEY	AEGSDWFWW
571	121	Bacteria	Stanieria sp. NIES-3757	BAU65797.1	A0A140K8X0	748	HQHQP	GQLEVT	WPSEQS	ALDGENCWEY	AEGSDWFWW
572	122	Bacteria	Fischerella sp. NIES-3754	BAU07123.1	A0A0S3TPT4	743	HQHQP	GQIEVL	WPSEQS	ALDGENCWEF	AEGSDWFWW
573	123	Bacteria	Synechococcus sp. (strain ATCC 27167 / PCC 6312)	AFY60207.1	K9RSX9	744	HQHQP	GQIEIT	WPSEQS	ALDGENCWEF	AEGSDWFWW
574	124	Bacteria	Cyanobacterium sp. CLg1	AHB52784.1	V5SMU7	747	HQHQP	GQLEIT	WPSEQS	ALDGENCWEF	AEGSDWFWW
575	125	Bacteria	Cyanothece sp. (strain PCC 7425 / ATCC 29141)	ACL47226.1	B8HN99	743	HQHQP	GQLEIT	WPSEQS	ALDGENCWEF	AEGSDWFWW
576	126	Bacteria	Cyanobacterium stanieri (strain ATCC 29140 / PCC 7202)	AFZ48786.1	K9YPB5	750	HQHQP	GQLEVT	WPSEQS	ALDGENCWEF	AQGSDWFWW
577	127	Bacteria	Leptolyngbya sp. NIES-3755	BAU09666.1	A0A0S3TWS3	744	HQHQP	GQLEVT	WPSEQS	ALDGENCWEF	AEGSDWFWW
578	128	Bacteria	Rivularia sp. PCC 7116	AFY57806.1	K9RJX5	743	HQHQP	GQLEVM	WPSEQS	ALDGENCWEF	AEGSDWFWW
579	129	Bacteria	Leptolyngbya boryana dg5	BAS63478.1	_	744	HQHQP	GQLEVT	WPSEQS	ALDGENCWEF	AEGSDWFWW
580	130	Bacteria	Leptolyngbya boryana IAM M-101	BAS57130.1	_	744	HQHQP	GQLEVT	WPSEQS	ALDGENCWEF	AEGSDWFWW
581	131	Bacteria	Cyanobacterium aponinum (strain PCC 10605)	AFZ54829.1	K9Z6R5	749	HQHQP	GQLEVT	WPSEQS	ALDGENCWEF	AEGSDWFWW
582	132	Bacteria	Geminocystis sp. NIES-3708	BAQ62420.1	A0A0D6AI92	751	HQHQP	GQLEVT	WPSEQS	ALDGENCWEF	AEGSDWFWW
583	133	Bacteria	Geminocystis sp. NIES-3709	BAQ64098.1	A0A0D6AMM4	750	HQHQP	GQLEVT	WPSEQS	ALDGENCWEF	AEGSDWFWW
584	134	Bacteria	Leptolyngbya sp. PCC 7376	AFY37970.1	K9PWW1	743	HQHQP	GQLEVT	WPSEQS	ALDGENCWEF	AEGSDWFWW
585	135	Bacteria	Synechococcus sp. (strain ATCC 27264 / PCC 7002 / PR-6) (Agmenellum quadruplicatum)	ACA98130.1	B1XLH0	742	HQHQP	GQLEVT	WPSEQS	ALDGENCWEF	AEGSDWFWW
586	136	Bacteria	Synechococcus sp. PCC 73109	AMA07956.1	UPI00074588DA	742	HQHQP	GQLEVT	WPSEQS	ALDGENCWEF	AEGSDWFWW
587	137	Bacteria	Geitlerinema sp. PCC 7407	AFY65364.1	K9S6I5	767	HQHQP	GQLEVT	WPSEQS	ALDGENCWEF	AEGSDWFWW
588	138	Bacteria	Calothrix sp. PCC 6303	AFZ03822.1	K9V8R0	740	HQHQP	GQLEVT	WPSEQS	ALDGENCWEF	AEGSDWFWW
589	139	Bacteria	Anabaena sp. XPORK15F	ALT22081.1	A0A0U3A7F4	743	HQHQP	GQLEVT	WPSEQS	ALDGENCWEF	AEGSDWFWW
590	140	Bacteria	Calothrix sp. 336/3	AKG22917.1	A0A0T7BV38	744	HQHQP	GQLEVT	WPSEQS	ALDGENCWEF	AEGSDWFWW
591	141	Bacteria	Gloeocapsa sp. PCC 7428	AFZ33079.1	K9XLX3	744	HQHQP	GQLEVT	WPSEQS	ALDGENCWEF	AEGSDWFWW
592	142	Bacteria	Anabaena sp. 90	AFW94182.1	K7VZH7	744	HQHQP	GQLEVT	WPSEQS	ALDGENCWEF	AEGSDWFWW
593	143	Bacteria	Anabaena sp. Wa102	ALB43399.1	A0A0K2M644	744	HQHQP	GQLEVT	WPSEQS	ALDGENCWEF	AEGSDWFWW
594	144	Bacteria	Anabaena cylindrica (strain ATCC 27899 / PCC 7122)	AFZ58674.1	K9ZIT3	744	HQHQP	GQLEVT	WPSEQS	ALDGENCWEF	AEGSDWFWW
595	145	Bacteria	Nostoc azollae (strain 0708) (Anabaena azollae (strain 0708))	ADI65075.1	D7E307	744	HQHQP	GQLEVT	WPSEQS	ALDGENCWEF	AEGSDWFWW
596	146	Bacteria	Nostoc piscinale CENA21	ALF53707.1	A0A0M3V5I0	744	HQHQP	GQLEVT	WPSEQS	ALDGENCWEF	AEGSDWFWW
597	147	Bacteria	Nostoc sp. PCC 7107	AFY43344.1	K9QE69	744	HQHQP	GQLEVT	WPSEQS	ALDGENCWEF	AEGSDWFWW
598	148	Bacteria	Nostoc punctiforme (strain ATCC 29133 / PCC 73102)	ACC80237.1	B2J0M0	742	HQHQP	GQLEVT	WPSEQS	ALDGENCWEF	AEGSDWFWW
599	149	Bacteria	Calothrix sp. PCC 7507	AFY35306.1	K9PQR6	744	HQHQP	GQLEVT	WPSEQS	ALDGENCWEF	AEGSDWFWW
600	150	Bacteria	Nostoc sp. (strain ATCC 29411 / PCC 7524)	AFY47221.1	K9QPX1	744	HQHQP	GQLEVT	WPSEQS	ALDGENCWEF	AEGSDWFWW
601	151	Bacteria	Anabaena variabilis (strain ATCC 29413 / PCC 7937)	ABA22645.1	Q3M8P1	744	HQHQP	GQLEVT	WPSEQS	ALDGENCWEF	AEGSDWFWW
602	152	Bacteria	Nostoc sp. (strain PCC 7120 / SAG 25.82 / UTEX 2576)	BAB73267.1	Q8YXA5	744	HQHQP	GQLEVT	WPSEQS	ALDGENCWEF	AEGSDWFWW
603	153	Bacteria	Synechococcus sp. PCC 7003	ANV83017.1	A0A1B1TKY4	742	HQHQP	GQLEVT	WPSEQS	ALDGENCWEF	AEGSDWFWW
604	154	Bacteria	Synechococcus sp. PCC 7117	ANV86099.1	A0A1B1TUT2	742	HQHQP	GQLEVT	WPSEQS	ALDGENCWEF	AEGSDWFWW
605	155	Bacteria	Synechococcus sp. PCC 8807	ANV89272.1	UPI00016DC6C6	742	HQHQP	GQLEVT	WPSEQS	ALDGENCWEF	AEGSDWFWW
606	156	Bacteria	Aquifex aeolicus (strain VF5)	AAC06900.1	O66934	477	HMHQP	GKGSVS	WPPEAS	VLDGENCWEY	AEGSDWFWW
607	157	Bacteria	Dechloromonas aromatica (strain RCB)	AAZ45341.1	Q47IJ0	551	HMHQP	GQVELS	WPAEGA	FLDGENAWEY	CESSDWFWW
608	158	Bacteria	Anaeromyxobacter sp. (strain Fw109-5)	ABS24353.1	A7H6K7	722	HMHQP	GQVELS	WPAEGS	FLDGENAWEH	AEASDWFWW
609	159	Bacteria	Anaeromyxobacter sp. (strain K)	ACG71381.1	B4ULD4	726	HMHQP	GQVELS	WPAEGS	FLDGENAWEH	AEASDWYWW
610	160	Bacteria	Anaeromyxobacter dehalogenans (strain 2CP-C)	ABC79908.1	Q2IM77	726	HMHQP	GQVELS	WPAEGS	FLDGENAWEH	AEASDWYWW
611	161	Bacteria	Anaeromyxobacter dehalogenans (strain 2CP-1 / ATCC BAA-258)	ACL63508.1	B8J8R0	726	HMHQP	GQVELS	WPAEGS	FLDGENAWEH	AEASDWYWW
612	162	Bacteria	Alkalilimnicola ehrlichii (strain ATCC BAA-1101 / DSM 17681 / MLHE-1)	ABI56313.1	Q0AA24	584	HMHQP	GRVELS	WPAEGG	IMDGENAWEH	CESSDWFWW
613	163	Bacteria	Halorhodospira halophila (strain DSM 244 / SL1) (Ectothiorhodospira halophila (strain DSM 244 / SL1))	ABM61883.1	A1WW21	580	HMHQP	GRVELS	WPSEGA	IMDGENAWEH	CESSDWFWW
614	164	Bacteria	Sulfurifustis variabilis	BAU48669.1	A0A1B4V554	565	HMHQP	GQVELS	WPAEGG	ILDGENAWEH	CEGSDWFWW
615	165	Bacteria	Rhodocyclaceae aromaticivorans	AJP48127.1	A0A0C5IZF2	582	HMHQP	GQVELS	WPAEGA	ILDGENAWEH	CESSDWFWW
616	166	Bacteria	Sulfuritalea hydrogenivorans sk43H	BAO30946.1	W0SJP1	578	HMHQP	GQVELS	WPAEGA	ILDGENAWEH	CESSDWFWW
617	167	Bacteria	Halothiobacillus neapolitanus (strain ATCC 23641 / c2) (Thiobacillus neapolitanus)	ACX95626.1	D0KYV3	566	HMHQP	GQVELS	WPSEGA	ILDGENAWEF	CEGSDWFWW
618	168	Bacteria	Halothiobacillus sp. LS2	ANJ66180.1	A0A191ZE90	567	HMHQP	GRVELS	WPSEGA	ILDGENAWEF	CEGSDWFWW
619	169	Bacteria	Methylophaga nitratireducenticrescens (strain ATCC BAA-2433 / DSM 25689 / JAM1)	AFI85346.1	I1XLS7	560	HMHQP	KKVELS	WPSEGA	ILDGENAWEH	CEGSDWFWW
620	170	Bacteria	Sulfuricaulis limicola	BAV33420.1	A0A1B4XF44	568	HMHQP	GQVELS	WPSEGA	IMDGENAWEH	CEGSDWFWW
621	171	Bacteria	Cellvibrio japonicus (strain Ueda107) (Pseudomonas fluorescens subsp. cellulosa)	ACE85680.1	B3PGN2	574	HMHQP	GQVELC	WASEGA	IMDGENAWEY	CEGSDWFWW
622	172	Bacteria	Methylophaga frappieri (strain ATCC BAA-2434 / DSM 25690 / JAM7)	AFJ02164.1	I1YGX1	560	HMHQP	GRVELS	WPSEGG	ILDGENAWEY	CEGSDWFWW
623	173	Bacteria	Thioalkalivibrio versutus	AKJ94829.1	A0A0G3G343	582	HMHQP	GRVELS	WPSEGG	ILDGENAWEY	CEGSDWCWW
624	174	Bacteria	Thioalkalivibrio sulfidiphilus (strain HL-EbGR7)	ACL73152.1	B8GTQ8	577	HMHQP	GRVELA	WPSEGG	ILDGENAWEY	CEGSDWCWW
625	175	Bacteria	Thiobacillus denitrificans (strain ATCC 25259)	AAZ98013.1	Q3SH76	574	HMHQP	GQVELS	WLSEGG	ILDGENAWEY	CEGSDWFWW
626	176	Bacteria	Marinobacter adhaerens (strain HP15)	ADP97474.1	E4PN25	575	HMHQP	GQVELS	WASEGG	IMDGENAWEY	CEGSDWFWW
627	177	Bacteria	Marinobacter sp. CP1	AKV98385.1	A0A0K1UF07	575	HMHQP	GQVELS	WASEGG	IMDGENAWEY	CEGSDWFWW
628	178	Bacteria	Marinobacter sp. LQ44	AMQ87423.1	A0A142FLR4	575	HMHQP	GQAELA	WASEGG	ILDGENAWEY	CEGSDWFWW
629	179	Bacteria	Marinobacter hydrocarbonoclasticus ATCC 49840	CCG95316.1	H8W4C6	570	HMHQP	GQVELA	WASEGG	ILDGENAWEY	CEGSDWFWW
630	180	Bacteria	Marinobacter hydrocarbonoclasticus (strain ATCC 700491 / DSM 11845 / VT8)	ABM18518.1	A1U0J9	570	HMHQP	GQVELA	WASEGG	ILDGENAWEY	CEGSDWFWW
631	181	Bacteria	Beggiatoa leptomitiformis	ALG67511.1	A0A0N9LW86	558	HLHQP	GQIELS	WVAEGG	ILDGENAWEY	CEGSDWFWW
632	182	Bacteria	Thiolapillus brandeum	BAO45185.1	W0TP63	566	HMHQP	GQIEIS	WLSEGA	ILDGENAWEY	CEGSDWFWW
633	183	Bacteria	endosymbiont of unidentified scaly snail isolate Monju	BAN70083.1	S6BF34	582	HMHQP	GQIELS	WLSEGS	ILDGENAWEY	CEGSDWFWW
634	184	Bacteria	Thiomicrospira crunogena (strain XCL-2)	ABB41105.1	Q31IB8	575	HMHQP	GQIELS	WLSEGA	ILDGENAWEY	CEGSDWFWW
635	185	Bacteria	Thioalkalimicrobium aerophilum AL3	AHF01765.1	W0DT42	574	HMHQP	GQIELS	WLSEGA	ILDGENAWEY	CEGSDWFWW
636	186	Bacteria	Thioalkalimicrobium cyclicum (strain DSM 14477 / JCM 11371 / ALM1)	AEG32080.1	F6D9N1	574	HMHQP	GQIELS	WLSEGA	ILDGENAWEY	CEGSDWFWW
637	187	Bacteria	Methylovorus glucosetrophus (strain SIP3-4)	ACT50518.1	C6XD93	572	HMHQP	GRIELS	WPAEGA	ILDGENAWEY	CEGSDWFWW
638	188	Bacteria	Methylovorus sp. (strain MP688)	ADQ84508.1	UPI0001EC46A6	572	HMHQP	GRIELS	WPAEGA	ILDGENAWEY	CEGSDWFWW
639	189	Bacteria	Methylomicrobium alcaliphilum (strain DSM 19304 / NCIMB 14124 / VKM B-2133 / 20Z)	CCE25167.1	G4SVT2	563	HMHQP	GRIELS	WPSEGA	IMDGENAWEY	CEGSDWFWW
640	190	Bacteria	Methylomonas sp. DH-1	ANE54394.1	A0A172U5I6	563	HMHQP	GRIELS	WPSEGS	IMDGENAWEY	CEGSDWFWW
641	191	Bacteria	Methylomonas denitrificans	AMK77638.1	A0A126T6F6	563	HMHQP	GRIELS	WPSEGS	IMDGENAWEY	CEGSDWFWW
642	192	Bacteria	Methylomonas methanica (strain MC09)	AEF99937.1	F9ZZW9	563	HMHQP	GRIELS	WPSEGS	IMDGENAWEY	CEGSDWFWW
643	193	Bacteria	Nitrosospira multiformis (strain ATCC 25196 / NCIMB 11849 / C 71)	ABB74026.1	Q2YB45	566	HMHQP	GQIELS	WPAEGA	ILDGENAWEY	CESSDWFWW
644	194	Bacteria	Nitrosomonas eutropha (strain C91)	ABI59544.1	Q0AGI8	572	HMHQP	GQIELS	WPAEGA	ILDGENAWET	CESSDWFWW
645	195	Bacteria	Nitrosomonas communis	AKH36626.1	A0A0F7KAP6	569	HMHQP	GQIELS	WPAEGG	ILDGENAWES	CESSDWFWW
646	196	Bacteria	Nitrosomonas ureae	ALQ50919.1	A0A0S3AIB8	570	HMHQP	GQIELS	WPAEGA	ILDGENAWES	CESSDWFWW
647	197	Bacteria	Nitrosomonas sp. AL212	ADZ27556.1	F9ZJ14	570	HMHQP	GQIELS	WPAEGA	ILDGENAWES	CESSDWFWW
648	198	Bacteria	Nitrosomonas europaea (strain ATCC 19718 / CIP 103999 / KCTC 2705 / NBRC 14298)	CAD85942.1	Q82T87	573	HMHQP	GQIELS	WPAEGA	ILDGENAWES	CESSDWFWW
649	199	Bacteria	Nitrosomonas sp. (strain Is79A3)	AEJ02782.1	F8GJH8	567	HMHQP	GQIELS	WPAEGA	ILDGENAWES	CESSDWFWW
650	200	Bacteria	Burkholderiales bacterium GJ-E10	BAP87916.1	A0A0A1H0Y1	604	HMHQP	GQIEIS	WPAEGA	MLDGENAWEY	CESSDWFWW
651	201	Bacteria	Gallionella capsiferriformans (strain ES-2) (Gallionella ferruginea capsiferriformans (strain ES-2))	ADL55391.1	D9SFU4	569	HMHQP	GQIEIS	WPAEGS	ILDGENAWEY	CESSDWFWW
652	202	Bacteria	Methylobacillus flagellatus (strain KT / ATCC 51484 / DSM 6875)	ABE49637.1	Q1H1K0	582	HMHQP	GQVEIS	WPAEGA	ILDGENAWEY	CEGSDWFWW
653	203	Bacteria	Methylophilus sp. TWE2	AKR43232.1	A0A0K0SVC7	568	HMHQP	GQIEMS	WPAEGA	ILDGENAWEY	CEGSDWFWW
654	204	Bacteria	Methylotenera mobilis (strain JLW8 / ATCC BAA-1282 / DSM 17540)	ACT47740.1	C6WUZ1	584	HMHQP	GQIEIS	WPAEGA	ILDGENAWEY	CEGSDWFWW
655	205	Bacteria	Sideroxydans lithotrophicus (strain ES-1)	ADE12036.1	D5CSV0	582	HMHQP	GQIEIS	WPSEGG	ILDGENAWEY	CEGSDWFWW
656	206	Bacteria	Methylotenera versatilis (strain 301)	ADI29878.1	D7DIJ3	578	HMHQP	KQIEIS	WPAEGG	ILDGENAWEY	CEGSDWFWW
657	207	Bacteria	Sulfuricella denitrificans skB26	BAN35735.1	S6AAE8	588	HMHQP	GQIEIS	WPAEGG	ILDGENAWEY	CEGSDWFWW
658	208	Bacteria	Acidithiobacillus ferrivorans SS3	AEM46541.1	G0JS33	567	HMHQP	GRIEIS	WPAEGG	VLDGENAWEY	CEGSDWFWW
659	209	Bacteria	Acidithiobacillus caldus ATCC 51756	AIA54426.1	A0A059ZWR8	568	HMHQP	GRIEIS	WPAEGG	ILDGENAWEY	CEGSDWFWW
660	210	Bacteria	Acidithiobacillus ferrooxidans (strain ATCC 23270 / DSM 14882 / CIP 104768 / NCIMB 8455) (Ferrobacillus ferrooxidans (strain ATCC 23270))	ACK80386.1	B7J932	568	HMHQP	GRIEIS	WPAEGG	ILDGENAWEY	CEGSDWFWW
661	211	Bacteria	Acidithiobacillus ferrooxidans (strain ATCC 53993) (Leptospirillum ferrooxidans (ATCC 53993))	ACH84655.1	B5EPB4	568	HMHQP	GRIEIS	WPAEGG	ILDGENAWEY	CEGSDWFWW
662	212	Bacteria	Pelobacter carbinolicus (strain DSM 2380 / NBRC 103641 / GraBd1)	ABA90192.2	Q3A0B5	695	HMHQP	AGIELS	WPAEGG	ILDGENCWER	AEGSDWFWW
663	213	Bacteria	Thermovibrio ammonificans (strain DSM 15698 / JCM 12110 / HB-1)	ADU96944.1	E8T249	685	HMHQP	GKVEVS	WPAEGG	ILDGENCWEF	AEGSDWFWW
664	214	Bacteria	Sulfurovum sp. (strain NBC37-1)	BAF72227.1	A6Q9R8	675	HMHQP	GQISLS	WPAEGA	IVDGENAWEF	SECSDWFWW
665	215	Bacteria	Candidatus Sulfuricurvum sp. RIFRC-1	AFV97388.1	K7S3Z0	665	HMHQP	GIVSVS	WPAEGA	IVDGENAWEF	SECSDWFWW
666	216	Bacteria	Sulfuricurvum kujiense (strain ATCC BAA-921 / DSM 16994 / JCM 11577 / YK-1)	ADR33927.1	E4TXL8	677	HMHQP	GRISVS	WPAEGA	IVDGENAWEF	SECSDWFWW
667	217	Bacteria	Nitratifractor salsuginis (strain DSM 16511 / JCM 12458 / E9I37-1)	ADV46249.1	E6X3H2	641	HMHQP	GQITLS	WPAEGA	ILDGENAWEY	AEASDWFWW
668	218	Bacteria	Hippea maritima (strain ATCC 700847 / DSM 10411 / MH2)	AEA33928.1	F2LVZ4	664	HMHQP	GKIELS	WPAEGA	ILDGENAWEY	AEASDWFWW
669	219	Bacteria	Sulfurimonas autotrophica (strain ATCC BAA-671 / DSM 16294 / JCM 11897 / OK10)	ADN08522.1	E0UP58	673	HMHQP	KRITIS	WPAEGA	ILDGENAWEF	AECSDWFWW
670	220	Bacteria	Nitratiruptor sp. (strain SB155-2)	BAF70052.1	A6Q3J3	633	HMHQP	KKIAIS	WPAEGA	ILDGENAWEY	AETSDWFWW
671	221	Bacteria	Nitrospira (Candidatus Nitrospira inopinata)	CUQ67916.1	A0A0S4KU00	787	HQHQP	RQIEIS	WPAEGA	ILDGENAWGA	AEGSDWFWW
672	222	Bacteria	Anaerolinea thermophila (strain DSM 14523 / JCM 11388 / NBRC 100420 / UNI-1)	BAJ63137.1	E8N3X3	1039	HQHQP	GQIEVI	WPGEGA	ILDGENAWEY	AEGSDWFWW
673	223	Bacteria	*Spirochaeta thermophila (strain ATCC 49972 / DSM 6192 / RI 19.B1)	ADN02534.1	E0RN65	1000	HQHQP	GQIEVI	WPAEGS	ILDGENAWEH	AEGSDWFWW
674	224	Bacteria	Spirochaeta thermophila (strain ATCC 700085 / DSM 6578 / Z-1203)	AEJ61915.1	G0GBA6	1000	HQHQP	GQIEVI	WPAEGS	ILDGENAWEH	AEGSDWFWW
675	225	Bacteria	Nitrospira defluvii	CBK43078.1	D8PIJ1	734	HMHQP	EQIELT	WPSEGS	ILDGENPWEH	AEGSDWFWW
676	226	Bacteria	Nitrospira moscoviensis	ALA60134.1	A0A0K2GH10	733	HMHQP	GQVELT	WPSEGS	ILDGENPWEH	AEGSDWFWW
677	227	Bacteria	Planctomyces sp. SH-PL62	AMV39941.1	A0A142YL68	729	HQHQP	GQVELT	WPSEGS	VLDGENCWEY	AEGSDWFWW
678	228	Bacteria	Planctomyces sp. SH-PL14	AMV21278.1	A0A142X2H9	730	HQHQP	GQVELT	WPSEGS	ILDGENCWEY	AEGSDWFWW
679	229	Bacteria	Singulisphaera acidiphila (strain ATCC BAA-1392 / DSM 18658 / VKM B-2454 / MOB10)	AGA30639.1	L0DMM8	729	HQHQP	GQVELT	WPSEGS	ILDGENCWEY	AEGSDWFWW
680	230	Bacteria	Ardenticatena sp. Cfx-K	CUS04426.2	A0A160T371	1085	HQHQP	GQIEVT	WPSEGS	IVDGENPWEN	AEGSDWFWW
681	231	Bacteria	Endomicrobium proavitum	AKL97894.1	A0A0G3WK66	710	HQHQP	GQIEVS	WPSEGS	ILDGENCWEY	AEGSDWNWW
682	232	Bacteria	Dictyoglomus thermophilum (strain ATCC 35947 / DSM 3960 / H-6-12)	ACI19496.1	B5YCY5	1045	HNHQP	KQIEVT	WPSEGS	ILDGENCWEY	AEGSDWFWW
683	233	Bacteria	*Dictyoglomus turgidum (strain Z-1310 / DSM 6724)	ACK41960.1	B8DZM7	1042	HNHQP	KQIEVT	WPSEGS	ILDGENCWEY	AEGSDWFWW
684	234	Bacteria	Caldisericum exile (strain DSM 21853 / NBRC 104410 / AZM16c01)	BAL81033.1	I0GJU6	479	HMHQP	NQIEIT	WPAEGS	ILDGENPWEY	AQASDHFWW
685	235	Bacteria	Vulgatibacter incomptus	AKU89636.1	A0A0K1P873	722	HMHQP	GMVEIS	WPAEGS	ILDGENPWEY	AEASDWFWW
686	236	Bacteria	Desulfurella acetivorans A63	AHF97667.1	W0JKZ4	685	HMHQP	GDICLT	WPSEGS	ILDGENAWEY	AQGSDWNWW
687	237	Bacteria	Pelobacter propionicus (strain DSM 2379 / NBRC 103807 / OttBd1)	ABK97667.1	A1AJZ7	731	HMHQP	GAVELA	WPPEGS	ILDGENAWEY	AEGSDWFWW
688	238	Bacteria	Geobacter sp. (strain M18)	ADW12179.1	E8WS08	738	HMHQP	GKVELS	WPSEGS	ILDGENAWEH	AQGSDWFWW
689	239	Bacteria	Geobacter bemidjiensis (strain Bem / ATCC BAA-1014 / DSM 16622)	ACH40396.1	B5EBA4	728	HMHQP	GKVELS	WPSEGS	ILDGENAWEY	AQGSDWFWW
690	240	Bacteria	Geobacter sp. (strain M21)	ACT19486.1	C6E5G2	728	HMHQP	GKVELS	WPSEGS	ILDGENAWEY	AQGSDWFWW
691	241	Bacteria	Geobacter metallireducens (strain GS-15 / ATCC 53774 / DSM 7210)	ABB33390.1	Q39QT4	734	HMHQP	GKVELA	WPSEGS	ILDGENAWEY	AEGSDWFWW
692	242	Bacteria	Geobacter daltonii (strain DSM 22248 / JCM 15807 / FRC-32)	ACM19369.1	B9M2J0	726	HMHQP	GKAELS	WPSEGS	ILDGENAWEY	AEGSDWFWW
693	243	Bacteria	Geobacter uraniireducens (strain Rf4) (Geobacter uraniumreducens)	ABQ25062.1	A5GBI5	732	HMHQP	GKAELS	WPSEGS	ILDGENAWEY	AEGSDWFWW
694	244	Bacteria	Geobacter sulfurreducens (strain ATCC 51573 / DSM 12127 / PCA)	AAR36646.1	Q747L0	729	HMHQP	GKAELA	WPSEGS	ILDGENAWEY	AEGSDWFWW
695	245	Bacteria	Geobacter sulfurreducens	AJY69480.1	A0A0D5N7E5	729	HMHQP	GKAELA	WPSEGS	ILDGENAWEY	AEGSDWFWW
696	246	Bacteria	Geobacter sulfurreducens (strain DL-1 / KN400)	ADI85997.1	UPI0001D8F43D	729	HMHQP	GKAELA	WPSEGS	ILDGENAWEY	AEGSDWFWW
697	247	Bacteria	Desulfurispirillum indicum (strain ATCC BAA-1389 / S5)	ADU64958.1	E6W619	681	HMHQP	GLIEIS	WPSEGS	FLDGENAWEH	AQGSDWFWW
698	248	Bacteria	Sulfurihydrogenibium azorense (strain Az-Fu1 / DSM 15241 / OCM 825)	ACN98313.1	C1DV51	684	HMHQP	RKIEVS	WPSESS	ILDGENAWEF	AQGSDWFWW
699	249	Bacteria	Calditerrivibrio nitroreducens (strain DSM 19672 / NBRC 101217 / Yu37-1)	ADR18901.1	E4THX1	698	HMHQP	GKIEIS	WPAEGS	ILDGENAWEF	AQGSDWFWW
700	250	Bacteria	Denitrovibrio acetiphilus (strain DSM 12809 / N2460)	ADD67236.1	D4H3F2	692	HMHQP	GKIEVS	WPAEGS	ILDGENAWEF	AEGSDWFWW
701	251	Bacteria	Sulfurihydrogenibium sp. (strain YO3AOP1)	ACD66618.1	B2V9J5	674	HMHQP	GKIEIT	WPAEGS	ILDGENAWEF	AEGSDWFWW
702	252	Bacteria	Thermosulfidibacter takaii ABI70S6	BAT72000.1	A0A0S3QUI0	680	HMHQP	GLVEIT	WPSEGS	ALDGENCWEF	AEGSDWFWW
703	253	Bacteria	Methylacidiphilum infernorum (isolate V4) (Methylokorus infernorum (strain V4))	ACD83994.1	B3DYE6	720	HMHQP	GQIEIT	WPSEGS	ALDGENAWEA	AEGSDWFWW
704	254	Bacteria	uncultured Bacteroidetes bacterium	BAL55993.1	H5SIK7	556	HFHQP	GLADIS	WPSEGS	ILDGENCWEY	AEGSDWFWW
705	255	Bacteria	Leptospirillum ferrooxidans (strain C2-3)	BAM07877.1	I0IRH8	711	HMHQP	GQIEIS	WPSEGS	ILDGENPWES	SEGSDWFWW
706	256	Bacteria	Leptospirillum ferriphilum (strain ML-04)	AFS54583.1	J9ZF49	717	HMHQP	GRIEIS	WPSEGS	ILDGENPWES	AEGSDWFWW
707	257	Bacteria	Leptospirillum sp. Group II 'CF-1'	AKS24485.1	A0A0K0WPZ8	717	HMHQP	GRIEIS	WPSEGS	ILDGENPWES	AEGSDWFWW
708	258	Bacteria	Leptospirillum ferriphilum YSK	AIA31252.1	A0A059Y1D9	717	HMHQP	GRIEIS	WPSEGS	ILDGENPWES	AEGSDWFWW
709	259	Bacteria	Koribacter versatilis (strain Ellin345)	ABF40518.1	Q1IRI2	759	HMHQP	GSIEIS	WPSEGS	ILDGENAWES	AEGSDWNWW
710	260	Bacteria	Solibacter usitatus (strain Ellin6076)	ABJ87525.1	Q01S45	699	HMHQP	GQIEIS	WPSEGS	ILDGENAWEY	AEGSDWCWW
711	261	Bacteria	Thermodesulfatator indicus (strain DSM 15286 / JCM 11887 / CIR29812)	AEH43898.1	F8A7Y2	708	HMHQP	GQIEIS	WPSEGS	ILDGENPWEY	AEGSDWFWW
712	262	Bacteria	Nitrospira (Candidatus Nitrospira inopinata)	CUQ64983.1	A0A0S4KKV4	734	HMHQP	GQIEIS	WPSEGS	ILDGENPWEH	AEGSDWFWW
713	263	Bacteria	Geobacter lovleyi (strain ATCC BAA-1151 / DSM 17278 / SZ)	ACD94136.1	B3E1P4	729	HMHQP	GQIELS	WPSEGS	ILDGENAWEF	AEGSDWFWW
714	264	Bacteria	Thermodesulfovibrio yellowstonii (strain ATCC 51303 / DSM 11347 / YP87)	ACI20270.1	B5YKR6	710	HMHQP	GQIELS	WPSEGS	ILDGENAWEY	SEGSDWNWW
715	265	Bacteria	Gammaproteobacteria (Candidatus Tenderia electrophaga)	ALP52573.1	A0A0S2TBT6	570	HMHQP	GQVELS	WPSEGS	ILDGENAWEY	CEGSDWFWW
716	266	Bacteria	Thioploca ingrica	BAP55740.1	A0A090AKY7	576	HMHQP	GQIELS	WPSEGS	ILDGENAWEY	CEGSDWCWW
717	267	Bacteria	Thioalkalivibrio paradoxus ARh 1	AHE98539.1	W0DIV0	580	HMHQP	GQVELS	WPSEGS	ILDGENAWEY	CEGSDWCWW
718	268	Bacteria	Thioalkalivibrio sp. (strain K90mix)	ADC72032.1	D3SAH7	580	HMHQP	GRVELS	WPSEGS	ILDGENAWEY	CEGSDWCWW
						814
	Amylopullulanases-cyclomaltodextrinases
	No.	Domain	Source	GenBank	UniProt	Length	CSR-1	CSR-2	CSR-3	CSR-4	CSR-5
719	1	Archaea	Thermoplasma acidophilum (strain ATCC 25905 / DSM 1728 / JCM 9062 / NBRC 15155 / AMRC-C165)	CAC11276.1	Q9HLU6	1641	NDHQP	DNVELF	YAPEFT	GIDGENWMFM	AEGSDWFFQ
720	2	Bacteria	Magnetospira sp. QH-2	CCQ73904.1	W6KAC5	406	HLHQP	TNIEWL	MPPHRA	WSDGENGPWF	AEGTDCMLG
721	3	Bacteria	Nostoc piscinale CENA21	ALF53188.1	A0A0M5MMD5	493	HMHQP	PYVEWL	SPPEMH	IGDGENGGVM	LQTSCFRYW
722	4	Bacteria	Nostoc sp. NIES-3756	BAT53564.1	A0A0S3PD11	494	HMHQP	PYVEWL	SPPEMH	IGDGENGGVM	LQTSCFRYW
723	5	Bacteria	Leptolyngbya sp. NIES-3755	BAU15113.1	A0A0S3UC62	476	HMHQP	PYVEWL	SPPEMH	IADGENGGVM	LQTSCFRYW
724	6	Bacteria	Leptolyngbya sp. O-77	BAU40444.1	A0A0X8WPY6	495	HMHQP	PYVEWL	SPPEMH	IADGENGGVM	LQTSCFRYW
725	7	Bacteria	Thiocystis violascens (strain ATCC 17096 / DSM 198 / 6111) (Chromatium violascens)	AFL76281.1	I3YH13	435	HLHQP	VNIEPI	WPPEMA	WSDGENGSWF	AETSCFLFW
726	8	Bacteria	Cyanothece sp. (strain ATCC 51142)	ACB50977.1	B1WXZ0	419	HMHQP	NNIELI	WPPEMA	WSDGENGGWF	GETSCFLFW
727	9	Bacteria	Methylacidiphilum infernorum (isolate V4) (Methylokorus infernorum (strain V4))	ACD83383.1	B3DVN0	381	HMHQP	PNIELV	FPPEMG	WTDGENGGWF	AETSCYLFW
728	10	Bacteria	Marichromatium purpuratum 984	AHF03338.1	W0E1E8	409	HMHQP	TNIELV	WPPELA	WCDGENGVWL	AETSCYLYW
729	11	Bacteria	Allochromatium vinosum (strain ATCC 17899 / DSM 180 / NBRC 103801 / NCIMB 10441 / D) (Chromatium vinosum)	ADC63052.1	D3RVC0	400	HMHQP	DNIELL	WPPELA	WSDGENGGWF	AETSCFLYW
730	12	Bacteria	Methylomicrobium alcaliphilum (strain DSM 19304 / NCIMB 14124 / VKM B-2133 / 20Z)	CCE24331.1	G4SY30	395	HFHQP	EIIRVL	WPPEMG	CSDGDNGGWF	SETSCNFYW
731	13	Bacteria	Nitrosococcus halophilus (strain Nc4)	ADE15623.1	D5BWG6	397	NLHQP	ALFEIL	WPPEMA	CSDGDNGGWF	SETSCHFYW
732	14	Bacteria	Nitrosococcus oceani (strain ATCC 19707 / BCRC 17464 / NCIMB 11848 / C-107)	ABA59187.1	Q3J7K9	394	NLHQP	ALFNLL	WPPEMA	CSDGDNGGWF	SETSCHFYW
733	15	Bacteria	Nitrosococcus watsoni (strain C-113)	ADJ29609.1	D8KBG2	394	NLHQP	ALFNLL	WPPEMA	CSDGDNGGWF	SETSCHFYW
734	16	Bacteria	Magnetospira sp. QH-2	CCQ73027.1	W6K8H7	397	NLHQP	KIINIL	WPPEMG	CTDGDNGGWF	AETSCNVYW
735	17	Bacteria	Methylococcus capsulatus (strain ATCC 33009 / NCIMB 11132 / Bath)	AAU91870.1	Q606A4	407	NLHQP	SIIDIL	WPPEMG	CTDGENGGWF	AETSCNFYW
736	18	Bacteria	Thioflavicoccus mobilis 8321	AGA91608.1	L0GXX5	403	NLHQP	ELFEIL	WLPEMG	CTDGENGGWF	AETSCNFYW
737	19	Bacteria	Marichromatium purpuratum 984	AHF04230.1	W0E061	394	NLHQP	RLFEIL	WPPEMG	ATDGENGGWF	AETSCNFYW
738	20	Bacteria	Allochromatium vinosum (strain ATCC 17899 / DSM 180 / NBRC 103801 / NCIMB 10441 / D) (Chromatium vinosum)	ADC61986.1	D3RRT2	460	NLHQP	ALFEIV	WPPEMG	CTDGENGGWF	AETSCHLYW
739	21	Bacteria	Thiocystis violascens (strain ATCC 17096 / DSM 198 / 6111) (Chromatium violascens)	AFL75815.1	I3YFP7	451	NLHQP	SLFEVL	WPPEMG	CTDGENGGWF	AETSCNLYW
740	22	Archaea	Thermofilum pendens (strain DSM 2475 / Hrk 5)	ABL78333.1	A1RYQ3	1187	HSHQG	GQIEIF	WIPEMF	SADGENWMIF	SLNSDVIHR
741	23	Archaea	Vulcanisaeta distributa (strain DSM 14429 / JCM 11212 / NBRC 100878 / IC-017)	ADN50409.1	E1QQ37	587	HNHQP	GVIEVL	WLPELY	ALDGENWMIL	TLDSDYYWA
742	24	Archaea	Vulcanisaeta moutnovskia (strain 768-28)	ADY02058.1	F0QVF6	582	HNHQP	GVIEIL	WLPELY	ALDGENWMIL	TLDSDYYWA
743	25	Archaea	*Caldivirga maquilingensis (strain ATCC 700844 / DSM 13496 / JCM 10307 / IC-167)	ABW02197.1	A8M8X8	606	HMHQP	GQLDVL	WTPEMA	ALDGENFIAM	ALDSDFWWA
744	26	Archaea	Palaeococcus pacificus DY20341	AIF69538.1	A0A075LY74	807	HHHQS	GQIDIL	WLPEMA	AADGENWIIF	AMDSDFYWA
745	27	Archaea	Ignisphaera aggregans (strain DSM 17230 / JCM 13409 / AQ1.S1)	ADM28641.1	E0SSQ6	522	HHHQP	GVIEIL	WTPEMA	ALDGENWMIF	AIDSDFWWA
746	28	Archaea	Thermofilum sp. 1807-2	AKG38065.1	A0A0F7FGV8	605	HHHQA	GVIEIL	WTPEMF	ALDGENWMIM	AFDSDFYWY
747	29	Archaea	*Thermofilum pendens (strain DSM 2475 / Hrk 5)	ABL77620.1	A1RWP0	609	HHHQA	GIVEPL	WTPEMF	ALDGENWMIM	AIDSDFYWY
748	30	Archaea	Thermofilum carboxyditrophus 1505	AJB42509.1	_	603	HHHQA	GKIEPL	WTPEMF	ALDGENWMIM	GLDSDFYWY
749	31	Archaea	Thermofilum sp. 1910b	AGT34775.1	S5Z645	603	HHHQA	GKIEPL	WTPEMF	ALDGENWMIM	GLDSDFYWY
750	32	Archaea	Staphylothermus hellenicus (strain DSM 12710 / JCM 10830 / BK20S6-10-b1 / P8)	ADI32150.1	D7D8Q4	837	HNHQA	GRAYLL	WTAEMA	AADGENWILF	AIDSDFWWS
751	33	Archaea	Staphylothermus marinus (strain ATCC 43588 / DSM 3639 / JCM 9404 / F1)	ABN70492.1	A3DPD2	837	HNHQA	GRVYLL	WTAEMA	ALDGENWILF	AIDSDFWWS
752	34	Archaea	Thermogladius cellulolyticus (strain 1633)	AFK51518.1	I3TFI0	631	HNHQA	GRVDIL	WTPEMA	ALDGENWMAF	ALDSDYWWA
753	35	Archaea	Thermosphaera aggregans (strain DSM 11486 / M11TL)	ADG90913.1	D5U1B3	627	HNHQA	GQIDVL	WTPEMS	ALDGENWMVF	ALDSDYWWA
754	36	Archaea	Staphylothermus hellenicus (strain DSM 12710 / JCM 10830 / BK20S6-10-b1 / P8)	ADI32144.1	D7D8P8	639	HHHQA	GQIDVL	WTPEMA	ALDGENWMSF	ALDSDYWWA
755	37	Archaea	*Staphylothermus marinus (strain ATCC 43588 / DSM 3639 / JCM 9404 / F1)	ABN70497.1	A3DPD7	639	HHHQA	GQIDVL	WTPEMA	ALDGENWMSF	ALDSDYWWA
756	38	Archaea	Desulfurococcus mucosus (strain ATCC 35584 / DSM 2162 / JCM 9187 / O7/1)	ADV65064.1	E8R988	624	HHHQA	GQIDVL	WTPEMA	ALDGENWMVF	ALDSDYWWA
757	39	Archaea	Desulfurococcus fermentans DSM 16532	AFL66312.1	I3XQT8	625	HHHQA	GQIDVL	WTPEMA	ALDGENWMVF	ALDSDYWWA
758	40	Archaea	*Desulfurococcus amylolyticus (strain 1221n / DSM 18924)	ACL10679.1	B8D3J8	625	HHHQA	GQIDVL	WTPEMA	ALDGENWMVF	ALDSDYWWA
						529
	APU-CMD-like proteins
	No.	Domain	Source	GenBank	UniProt	Length	CSR-1	CSR-2	CSR-3	CSR-4	CSR-5
759	1	Bacteria	Synechocystis sp. (strain PCC 6714) (Aphanocapsa sp. (strain PCC 6714))	AIE74981.1	A0A068MY25	725	HQHQP	GQLEII	WPPGLA	ALEGDGTWNG	AESSDWFEA
760	2	Bacteria	Synechocystis sp. PCC 6803 substr. PCC-P	BAL36164.1	UPI00000C105B	729	HQHQP	GQLEII	WPPGLA	ALEGDRTWNG	AESSDWFEA
761	3	Bacteria	Synechocystis sp. PCC 6803 substr. PCC-N	BAL32995.1	UPI00000C105B	729	HQHQP	GQLEII	WPPGLA	ALEGDRTWNG	AESSDWFEA
762	4	Bacteria	Synechocystis sp. (strain PCC 6803 / Kazusa)	BAA10043.1	Q55545	729	HQHQP	GQLEII	WPPGLA	ALEGDRTWNG	AESSDWFEA
763	5	Bacteria	Synechocystis sp. PCC 6803 substr. GT-I	BAL29826.1	UPI00000C105B	729	HQHQP	GQLEII	WPPGLA	ALEGDRTWNG	AESSDWFEA
						728
	Maltogenic amylases
	No.	Domain	Source	GenBank	UniProt	Length	CSR-1	CSR-2	CSR-3	CSR-4	CSR-5
764	1	Archaea	Pyrococcus sp. (strain NA2)	WP_013749012	F4HJP4	597	HAYQP	TYAEPV	WLPENV	SSDLESLVSN	SNHSCPRFW
765	2	Archaea	Pyrococcus horikoshii (strain ATCC 700860 / DSM 12428 / JCM 9974 / NBRC 100139 / OT-3)	WP_010885110	O58774	598	HAYQP	THVEPA	WLPENL	SSDLESLVAN	ANHSCPRFW
766	3	Archaea	Pyrococcus abyssi (strain GE5 / Orsay)	WP_010868077	Q9V038	597	HAYQP	TQVEPT	WLPENV	SSDLESLVAN	SNHSCPRFW
767	4	Archaea	*Pyrococcus sp. ST04	AFK22464	I3RE04	597	HAYQP	THVEPT	WLPENV	SSDLESLVAN	ANHSCPRFW
768	5	Archaea	Pyrococcus yayanosii (strain CH1 / JCM 16557)	WP_013905818	F8AET0	599	HAYQP	THVEPT	WLPENV	SSDLESLVAN	ANHSCPRFW
769	6	Archaea	Thermococcus chitonophagus	WP_068579518	A0A160VSE2	597	HAYQP	TQVEPV	WLPENV	SSDLESLVAN	ANHSCPRFW
770	7	Archaea	*Pyrococcus furiosus (strain ATCC 43587 / DSM 3638 / JCM 8422 / Vc1)	AAL80994.1	Q8U2G5	597	HAYQP	TYVEPV	WLPENV	SSDLESLVAN	ANHSCPRFW
771	8	Archaea	Pyrococcus furiosus	WP_011012003	I6UPD9	597	HAYQP	TYVEPV	WLPENV	SSDLESLVAN	ANHSCPRFW
772	9	Archaea	Thermococcus kodakarensis (strain ATCC BAA-918 / JCM 12380 / KOD1) (Pyrococcus kodakaraensis (strain KOD1))	WP_011250694	Q5JJ36	578	HAYQP	RELDAV	WLPEAV	ASDLESLLGN	ANHSCPRFW
773	10	Archaea	Thermococcus sp. AM4	WP_014123140	B7R5G6	575	HAYQP	KNLDAV	WLPEAV	ASDLESLLGN	ANHSCPRFW
774	11	Archaea	Thermococcus nautili	WP_042691318	W8NV66	576	HAYQP	KTLDAV	WLPEAV	ASDLESLLGN	ANHSCPRFW
775	12	Archaea	Thermococcus gammatolerans (strain DSM 15229 / JCM 11827 / EJ3)	WP_015858038	C5A3V8	575	HAYQP	ESIDAV	WLPEAV	ASDLESLLGN	ANHSCPRFW
776	13	Archaea	Thermococcus onnurineus (strain NA1)	WP_012572773	B6YVH7	578	HAYQP	EKFDAV	WLPEAV	ASDLESLLGN	ANHSCPRFW
777	14	Archaea	Thermococcus guaymasensis DSM 11113	WP_062371801	A0A0X1KKH7	575	HAYQP	GKFDAV	WLPEAV	ASDLESLLGN	ANHSCPRFW
778	15	Archaea	Thermococcus eurythermalis	WP_050002500	A0A097QST5	575	HAYQP	GKFDAV	WLPEAV	ASDLESLLGN	ANHSCPRFW
779	16	Archaea	*Thermococcus cleftensis	AFL95073	I3ZTN9	575	HAYQP	QRFDAV	WLPEAV	ASDLESLLGN	ANHSCPRFW
780	17	Archaea	Thermococcus cleftensis	WP_014788708	I3ZTN9	575	HAYQP	QRFDAV	WLPEAV	ASDLESLLGN	ANHSCPRFW
781	18	Archaea	Thermococcus thioreducens	WP_055429905	A0A0Q2QPP0	578	HAYQP	RRFDAV	WLPEAV	ASDLESLLGN	ANHSCPRFW
782	19	Archaea	Thermococcus celericrescens	WP_058939365	A0A100XWN6	576	HAYQP	RRFDAV	WLPEAV	ASDLESLLGN	ANHSCPRFW
783	20	Archaea	Thermococcus sp. (strain CGMCC 1.5172 / 4557)	WP_014012806	G0HJN1	575	HAYQP	RRFDAV	WLPEAV	ASDLESLLGN	ANHSCPRFW
784	21	Archaea	Palaeococcus pacificus DY20341	WP_048165841	A0A075M0T4	599	HGYQP	NHVEAV	WLPENV	ASDLEALVSN	GNHSCPRFW
785	22	Archaea	Palaeococcus ferrophilus	WP_048150166	UPI00064F6DBC	599	HAYQP	EYVEAV	WLPEGV	ASDLEALVSN	GNHSCPRFW
786	23	Archaea	Thermococcus peptonophilus	WP_062389457	A0A142CVM9	597	HAYQP	SHVEAV	WLPEAV	ASDLEALLAN	ANHSCPRFW
787	24	Archaea	Thermococcus zilligii	WP_010480007	UPI00029AD437	597	HAYQP	EHVEAV	WLPEGV	ASDLEALLAN	ANHSCPRFW
788	25	Archaea	Thermococcus paralvinellae	WP_042679102	W0I4X0	596	HAYQP	NYVEAV	WLPENV	SSDLEALLSN	ANHSCPRFW
789	26	Archaea	Thermococcus barophilus (strain DSM 11836 / MP)	WP_013468409	F0LM14	596	HAYQP	NHVEVV	WLPENV	SSDLEALLSN	ANHSCPRFW
790	27	Archaea	Thermococcus barophilus	WP_056934805	A0A0S1XF40	596	HAYQP	NHVEVV	WLPENV	SSDLEALLGN	ANHSCPRFW
791	28	Archaea	Thermococcus sp. EP1	WP_055281766	A0A0P8XBP7	599	HAYQP	NKVEAV	WLPENV	ASDLEALLAN	ANHSDPRFW
792	29	Archaea	Thermococcus sibiricus (strain MM 739 / DSM 12597)	WP_015849411	C6A3J7	599	HGYQP	NKVEPV	WLPENV	ASDLEALLSN	ANHSDPRFW
793	30	Archaea	Thermococcus sibiricus	KUK18163	A0A101EMS7	599	HGYQP	NKVETV	WLPENV	ASDLEALLSN	ANHSDPRFW
794	31	Archaea	Thermococcus sp. PK	WP_042701781	UPI0005B2B9A3	599	HAYQP	NKVEPV	WLPENV	ASDLEALLSN	ANHSCPRFW
795	32	Archaea	Thermococcus sp. 2319x1	WP_058946274	A0A0U3IDY9	599	HAYQP	NKVEPV	WLPENV	ASDLEALLSN	ANHSDPRFW
796	33	Archaea	Thermococcales archaeon 44_46	KUK00090	A0A101DNA2	599	HAYQP	NKVEPV	WLPENV	ASDLEALLSN	ANHSDPRFW
797	34	Archaea	Thermococcus litoralis (strain ATCC 51850 / DSM 5473 / JCM 8560 / NS-C)	WP_004070095	H3ZRC9	599	HAYQP	NKVEPV	WLPENV	ASDLEALLSN	ANHSDPRFW
						590
	α-GAL-related enzymes
	No.	Domain	Source	GenBank	UniProt	Length	CSR-1	CSR-2	CSR-3	CSR-4	CSR-5
798	1	Bacteria	Desulfurella acetivorans A63	AHF97892.1	W0JLP6	641	HCNLA	GLVEVI	FLNEQV	SSDLEVFNFR	FWGSDYRTH
799	2	Bacteria	Clostridium kluyveri (strain ATCC 8527 / DSM 555 / NCIMB 10680)	EDK34112.1	A5MZ16	747	HLNLA	GRCEIL	YVNEQC	GSDLEIFDYK	LYGSDYRTK
800	3	Bacteria	Clostridium kluyveri (strain NBRC 12016)	BAH06890.1	B9E315	747	HLNLA	GRCEIL	YVNEQC	GSDLEIFDYK	LYGSDYRTK
801	4	Bacteria	Shewanella halifaxensis (strain HAW-EB4)	ABZ75962.1	B0TLL2	649	HLNLA	NHCELI	YINEQA	GSDAEVFNYR	LWASDLRTH
802	5	Bacteria	Shewanella oneidensis (strain MR-1)	AAN56266.1	Q8EC76	638	HLNLA	GMCELI	YINEQA	GSDAEVFDFR	MWASDLRTH
803	6	Bacteria	Shewanella baltica (strain OS223)	ACK45907.1	B8E9V3	633	HLNLA	GKCELI	YINEQA	GSDAEIFDFR	LWASDLRTH
804	7	Bacteria	Shewanella baltica (strain OS155 / ATCC BAA-1091)	ABN62446.1	A3D6T3	640	HLNLA	GKCELV	YLNEQA	GSDAEVFDFR	LWASDLRTH
805	8	Bacteria	Shewanella baltica BA175	AEG10660.1	G0ARJ6	640	HLNLA	GKCELV	YLNEQA	GSDAEVFDFR	LWASDLRTH
806	9	Bacteria	Shewanella baltica OS117	AEH14791.1	UPI000054F2EE	640	HLNLA	GKCELV	YLNEQA	GSDAEVFDFR	LWASDLRTH
807	10	Bacteria	Geobacter metallireducens (strain GS-15 / ATCC 53774 / DSM 7210)	ABB30691.1	Q39YI3	659	HLNLA	GQCELV	LVNEQA	GNDIEIFDFR	LWSSDFRTH
808	11	Bacteria	Desulfovibrio hydrothermalis AM13 = DSM 14728	CCO23596.1	L0RDG1	649	HLNMM	KRSEYI	LVNEQA	GNDAEIFDFR	CWASDFRTH
809	12	Bacteria	Desulfovibrio hydrothermalis	CCN99589.1	UPI0002A66DAC	649	HLNMM	KRSEYI	LVNEQA	GNDAEIFDFR	CWASDFRTH
810	13	Bacteria	Desulfovibrio alaskensis (strain G20) (Desulfovibrio desulfuricans (strain G20))	ABB37216.1	Q316D0	663	HMNLM	GACEFI	LVNEQA	GNDAEIFDFR	LCSSDFRTH
811	14	Bacteria	Desulfovibrio salexigens (strain ATCC 14822 / DSM 2638 / NCIB 8403 / VKM B-1763)	ACS78636.1	C6BXS8	646	HLNLM	GKAEFI	LINEQA	GNDAEIFDFR	CWSSDLRTH
812	15	Bacteria	Pelobacter carbinolicus (strain DSM 2380 / NBRC 103641 / GraBd1)	ABA88365.1	Q3A5J2	654	HLNLM	GPAEFI	LVNEQA	GNDAEIFDFR	LWSSDFRTH
						660
	α-Galactosidases
	No.	Domain	Source	GenBank	UniProt	Length	CSR-1	CSR-2	CSR-3	CSR-4	CSR-5
813	1	Archaea	Aciduliprofundum boonei (strain DSM 19572 / T469)	ADD08342.1	B5IA24	361	HANLQ	NLIEIT	WPPELA	GTDIEFFGYM	AENSDARGW
814	2	Archaea	Thermococcus barophilus	ALM75092.1	A0A0S1XBH9	365	HANLQ	DLIEIT	WLPELA	GTDLEFFGYR	AENSDARGW
815	3	Archaea	Thermococcus barophilus (strain DSM 11836 / MP)	ADT83946.1	F0LMG7	365	HANLQ	DLIEIT	WLPELA	GTDLEFFGYR	AENSDARGW
816	4	Archaea	Thermococcus kodakarensis (strain ATCC BAA-918 / JCM 12380 / KOD1) (Pyrococcus kodakaraensis (strain KOD1))	BAD86019.1	Q5JDU9	361	HGNLQ	GLIEII	WLPELA	GTDIEFIGYR	AENSDARGW
817	5	Archaea	Thermococcus sp. 2319x1	ALV62233.1	A0A0U3H7G4	364	HGNLQ	GLIEII	WLPELA	GTDIEFIGYR	AENSDARGW
818	6	Archaea	Thermococcus litoralis (strain ATCC 51850 / DSM 5473 / JCM 8560 / NS-C)	EHR78079.1	H3ZPN5	364	HGNLQ	NLIEII	WLPELA	GTDIEFIGYR	AENSDARGW
819	7	Archaea	Thermococcus alcaliphilus AEDII12RA (Sequence 4 from patent US 5958751)	AAE28307.1	UPI000014BAB4	346	HGNLQ	DLIEII	WLPELA	GTDIEFIGYR	AENSDARGW
820	8	Archaea	Sequence 4 from patent US 6644756 or from patent US 6949369	AAR76416.1	UPI00003E01DA	364	HGNLQ	DLIEII	WLPELA	GTDIEFIGYR	AENSDARGW
821	9	Archaea	Palaeococcus pacificus DY20341	AIF69240.1	A0A075LR78	361	HGNLQ	GLIEIT	WLPELA	GTDIEFFGYR	AENSDARGW
822	10	Archaea	Thermococcus sp. (strain CGMCC 1.5172 / 4557)	AEK73665.1	G0HMT3	363	HGNLQ	GLIEIT	FPPELA	GTDIEFLGYR	AENSDARGW
823	11	Archaea	Pyrococcus horikoshii (strain ATCC 700860 / DSM 12428 / JCM 9974 / NBRC 100139 / OT-3) 364	BAA29442.1	O58106	364	HGNLQ	ELIEIL	WLPELA	GTDIEFLGYR	AENSDARGW
824	12	Archaea	Thermococcus sibiricus (strain MM 739 / DSM 12597)	ACS89647.1	C6A202	364	HGNLQ	GLIEIL	WLPELA	GTDIEFLGYR	AENSDARGW
825	13	Archaea	Pyrococcus furiosus COM1	AFN03238.1	I6UZT1	364	HGNLQ	GLIEIL	WLPELA	GTDIEFLGYR	AENSDARGW
826	14	Archaea	*Pyrococcus furiosus	AAG28455.1	Q9HHB5	364	HGNLQ	GLIEIL	WLPELA	GTDIEFLGYR	AENSDARGW
						362
	No.	Domain	Source	GenBank	UniProt	Length	CSR-1	CSR-2	CSR-3	CSR-4	CSR-5
827	1	Bacteria	Opitutaceae bacterium TAV5	AHF90539.1	W0J1J4	479	HANIQ	GQVEGV	WNPECS	SDFMGNPMLW	SRVLDPVCQ
	Non-specified amylases
	No.	Domain	Source	GenBank	UniProt	Length	CSR-1	CSR-2	CSR-3	CSR-4	CSR-5
828	1	Bacteria	candidate division WWE3 bacterium RAAC2_WWE3_1	AHB40496.1	V5RUE6	499	HFYQP	GKIELT	FPPEMA	GMDGETFGHH	AMSSDHFWW
829	2	Bacteria	candidate division WWE3 bacterium RAAC2_WWE3_1	AHB40497.1	V5RSV7	414	HLYQP	ERIELT	FAPECA	ALDGETFGHH	FEHSDKYWW
830	3	Bacteria	Acidobacteria bacterium Mor1	ANM30225.1	A0A192WUB9	811	HGHFY	GHGSAM	WLPETA	ATDGETYGHH	DDAGRDAFL
831	4	Bacteria	Microcystis aeruginosa NIES-2481	AOC52254.1	UPI000620B60C	856	HGHFY	GHGNAI	WLAETA	ATDGETFGHH	MFTSCGWFF
832	5	Archaea	Methanoculleus bourgensis	SAI88307.1	A0A162VFN6	789	HGHFY	GHGSAI	WLPETA	ATDGETYGHH	MQTSCGWFF
833	6	Bacteria	Hydrogenobacter thermophilus (strain DSM 6534 / IAM 12695 / TK-6)	BAI68730.1	D3DFX8	677	HFYQP	GAENAI	WLPELA	AADGETFGHH	AFSSDGWFF
834	7	Bacteria	Thermocrinis albus (strain DSM 14484 / JCM 11386 / HI 11/12)	ADC90030.1	D3SMQ0	673	HFYQP	GRGAMA	WLPELA	AVDGETFGHH	AFSSDGWFF
835	8	Bacteria	Thermocrinis ruber	AHE96029.1	W0DBW8	678	HFYQP	GREHTL	WLPELA	ATDGETFGHH	AFSSDGWFF
836	9	Bacteria	Hydrogenobaculum sp. (strain Y04AAS1)	ACG56804.1	B4U6N6	682	HFYQP	SSKNAL	WLPECA	ATDGETFGHH	SFSSDAWFF
837	10	Bacteria	Hydrogenobaculum sp. SN	AGH92760.1	UPI0001C506AD	682	HFYQP	SSKNAL	WLPECA	ATDGETFGHH	SFSSDAWFF
838	11	Bacteria	Hydrogenobaculum sp. SHO	AEG45814.1	UPI0001C506AD	682	HFYQP	SSKNAL	WLPECA	ATDGETFGHH	SFSSDAWFF
839	12	Bacteria	Hydrogenobaculum sp. 3684	AEF18526.1	UPI0001C506AD	682	HFYQP	SSKNAL	WLPECA	ATDGETFGHH	SFSSDAWFF
840	13	Bacteria	Hydrogenobaculum sp. HO	AGG14456.1	M1RBL1	682	HFYQP	SSKNAL	WLPECA	ATDGETFGHH	SFSSDAWFF
841	14	Bacteria	Gemmatimonas aurantiaca (strain T-27 / DSM 14586 / JCM 11422 / NBRC 100505)	BAH38406.1	C1A846	610	HLYQP	GHGNAI	WFPECA	ATDGETFGHH	TFTSCAWFF
842	15	Archaea	Thermoproteus tenax (strain ATCC 35583 / DSM 2078 / JCM 9277 / NBRC 100435 / Kra 1)	CCC81505.1	G4RPL0	490	HFYQP	GHGNAV	WLPEMA	ALDGETFGHH	ANISDAWFF
843	16	Archaea	Thermoproteus uzoniensis (strain 768-20)	AEA12060.1	F2L3S6	494	HFYQP	GHGNAI	WLPEMA	ALDGETFGHH	ANTSDAWFF
844	17	Archaea	Pyrobaculum calidifontis (strain JCM 11548 / VA1)	ABO08098.1	A3MTY1	485	HLYQP	GHGNAI	WLPEMA	ALDGETFGHH	ANTSDAWFF
845	18	Archaea	Pyrobaculum aerophilum (strain ATCC 51768 / IM2 / DSM 7523 / JCM 9630 / NBRC 100827)	AAL63225.1	Q8ZXX1	471	HLYQP	GHGNAI	WLPEMA	ALDGETFGHH	ANTSDAWFF
846	19	Archaea	Pyrobaculum sp. WP30	AKT33875.1	A0A0K1DZ13	472	HLYQP	GYGNAL	WLPEMA	ALDGETFGHH	ANTSDAWFF
847	20	Archaea	Pyrobaculum ferrireducens	AET33845.1	G7VCP0	471	HLYQP	GHGNAL	WLPEMA	ALDGETFGHH	ANTSDAWFF
848	21	Archaea	Pyrobaculum oguniense (strain DSM 13380 / JCM 10595 / TE7)	AFA40307.1	H6QD38	471	HLYQP	GHGNAL	WLPEMA	ALDGETFGHH	ANTSDAWFF
849	22	Archaea	Pyrobaculum arsenaticum (strain DSM 13514 / JCM 11321)	ABP49814.1	A4WHE7	485	HLYQP	GHGNAL	WLPEMA	ALDGETFGHH	ANTSDAWFF
850	23	Archaea	Pyrobaculum islandicum (strain DSM 4184 / JCM 9189 / GEO3)	ABL88401.1	A1RTW9	472	HLYQP	GHGNAL	WLPEMA	ALDGETFGHH	ANTSDAWFF
851	24	Archaea	Pyrobaculum neutrophilum (strain DSM 2338 / JCM 9278 / V24Sta) (Thermoproteus neutrophilus)	ACB39139.1	B1YAR0	471	HLYQP	GHGNAL	WLPEMA	ALDGETFGHH	ANTSDAWFF
852	25	Bacteria	Candidatus Methylomirabilis oxyfera	CBE69705.1	D5MK83	827	HFYQP	GHGNAM	WLPETG	CTDGESYGHH	MQSSDGWFF
853	26	Archaea	Caldisphaera lagunensis (strain DSM 15908 / JCM 11604 / IC-154)	AFZ70464.1	L0AAL0	802	HFYQP	GHGNAI	WLPEAA	ATDGETYGHH	MQSSDAWFF
854	27	Bacteria	Thermomicrobium roseum (strain ATCC 27502 / DSM 5159 / P-2)	ACM05937.1	B9L234	814	HFYQP	GHGPAI	WLPETA	ATDGETYGHH	MYSSDAWFF
855	28	Archaea	Acidilobus saccharovorans (strain DSM 16705 / JCM 18335 / VKM B-2471 / 345-15)	ADL18757.1	D9Q0B9	809	HFYQP	GHGNAL	WLPEAA	AVDGETFGHH	MQSSDAWFF
856	29	Archaea	Acidilobus sp. 7A	AMD30438.1	A0A109V5S8	806	HFYQP	GHGNAI	WLPEAA	AVDGETFGHH	MQSSDAWFF
857	30	Bacteria	Sphaerobacter thermophilus (strain DSM 20745 / S 6022)	ACZ38952.1	D1C3Y5	460	HFYQP	GHGNAV	WLPETA	ASDGEVYGHH	MYASCAFYW
858	31	Bacteria	Anaerolinea thermophila (strain DSM 14523 / JCM 11388 / NBRC 100420 / UNI-1)	BAJ63760.1	E8N5P6	473	HFYQP	GVSNAM	WLPETA	ASDGELYGHH	MFTSCGWFF
859	32	Bacteria	Anaerolineaceae bacterium oral taxon 439	AOH44364.1	A0A1B3WTR7	456	HFYQP	GVSNAM	WAPETA	ASDGELYGHH	MFTSCGWYF
860	33	Bacteria	Spirochaeta smaragdinae (strain DSM 11293 / JCM 15392 / SEBR 4228) (Spirochaeta smaragdinae)	ADK80667.1	E1R5Q2	804	HFYQP	GHGNAL	WLPECG	VTDGEVYGHH	MFTSCAWFF
861	34	Bacteria	Gemmatirosa kalamazoonesis	AHG87964.1	W0RA24	605	HFYQP	GHGNAL	WLPETG	ATDGETYGHH	ANTSCAWFF
862	35	Bacteria	Desulfovibrio africanus str. Walvis Bay	EGJ50656.1	F3YXV4	749	HFYQP	GHGNAM	WLAEAA	ATDGETYGHH	AFASCAWFF
863	36	Bacteria	Desulfovibrio vulgaris (strain Miyazaki F / DSM 19637)	ACL07890.1	B8DP58	821	HFYQP	GHGNAM	WLPEAA	CTDGETYGHH	SFASCAWFF
864	37	Bacteria	Desulfovibrio alaskensis (strain G20) (Desulfovibrio desulfuricans (strain G20))	ABB39399.1	Q30Y47	771	HFYQP	GHGNAL	WLAESA	CTDGETYGHH	AYASCAWFF
865	38	Bacteria	Desulfovibrio vulgaris (strain Hildenborough / ATCC 29579 / DSM 644 / NCIMB 8303)	AAS96944.1	Q728Y0	779	HFYQP	GHGNAL	WLAESA	CTDGETYGHH	AFASCAWFF
866	39	Bacteria	Desulfovibrio vulgaris subsp. vulgaris (strain DP4)	ABM27792.1	A0A0H3A5R2	779	HFYQP	GHGNAL	WLAESA	CTDGETYGHH	AFASCAWFF
867	40	Bacteria	Desulfovibrio vulgaris (strain RCH1)	ADP87424.1	A0A0E0T4S5	779	HFYQP	GHGNAL	WLAESA	CTDGETYGHH	AFASCAWFF
868	41	Bacteria	Desulfovibrio magneticus (strain ATCC 700980 / DSM 13731 / RS-1)	BAH73750.1	C4XGH0	751	HFYQP	GHGNAL	WLSETA	ATDGETYGHH	SFASCAWFF
869	42	Bacteria	Desulfomicrobium baculatum (strain DSM 4028 / VKM B-1378) (Desulfovibrio baculatus)	ACU91316.1	C7LXT0	709	HFYQP	GHGNAL	WLAETA	ATDGESYGHH	SFSSCAWFF
870	43	Bacteria	Desulfomicrobium orale DSM 12838	AMD91921.1	A0A109W5F0	704	HFYQP	GHGNAL	WLAETA	ATDGESYGHH	SFASCAWFF
871	44	Bacteria	Fibrobacter succinogenes (strain ATCC 19169 / S85)	ACX74341.1	UPI0001A81B8B	806	HFYQP	GHGNAI	WLAETA	GTDGESYGHH	SFTSCGWFF
872	45	Bacteria	Desulfovibrio salexigens (strain ATCC 14822 / DSM 2638 / NCIB 8403 / VKM B-1763)	ACS80060.1	C6BV85	743	HFYQP	GHGNAI	WLSETA	GTDGETYGHH	SFASCGWFF
873	46	Bacteria	Desulfovibrio hydrothermalis AM13 = DSM 14728	CCO24523.1	L0RCL1	744	HFYQP	GHGNAI	WLSETA	GTDGETYGHH	SFASCGWFF
874	47	Bacteria	Desulfovibrio hydrothermalis	CCO00516.1	UPI0002A6697B	744	HFYQP	GHGNAI	WLSETA	GTDGETYGHH	SFASCGWFF
875	48	Bacteria	Syntrophobacter fumaroxidans (strain DSM 10017 / MPOB)	ABK18031.1	A0LKS9	807	HFYQP	GHGSAL	WLPECA	AVDGETFGHH	MYTSCGWFF
876	49	Bacteria	Aminobacterium colombiense (strain DSM 12261 / ALA-1)	ADE56382.1	D5ECV0	797	HFYQP	NHGPAL	WLPETA	ATDGETFGHH	MYTSCGWFF
877	50	Bacteria	Desulfobacca acetoxidans (strain ATCC 700848 / DSM 11109 / ASRB2)	AEB08108.1	F2NEB8	810	HFYQP	GHGSAL	WLPETA	ATDGETFGHH	MYTSCGWFF
878	51	Bacteria	Vulgatibacter incomptus	AKU91476.1	A0A0K1PDJ2	819	HFYQP	GHGNAL	WLPETA	AVDGETFGHH	MFTSCGWFF
879	52	Bacteria	Anaeromyxobacter sp. (strain Fw109-5)	ABS25969.1	A7HB73	823	HFYQP	GHGNAL	WLPETA	ALDGETLGHH	MFTSCGWFF
880	53	Bacteria	Anaeromyxobacter sp. (strain K)	ACG73060.1	B4UAG4	812	HFYQP	GHGNAL	WLPETA	AVDGETLGHH	MFTSCGWFF
881	54	Bacteria	Anaeromyxobacter dehalogenans (strain 2CP-C)	ABC81818.1	Q2IJI8	816	HFYQP	GHGNAL	WLPETA	AVDGETLGHH	MFTSCGWFF
882	55	Bacteria	Anaeromyxobacter dehalogenans (strain 2CP-1 / ATCC BAA-258)	ACL65258.1	B8J768	812	HFYQP	GHGNAL	WLPETA	AVDGETLGHH	MFTSCGWFF
883	56	Bacteria	Dactylococcopsis salina PCC 8305	AFZ49985.1	K9YUF3	844	HFYQP	GHGNAI	WLPETA	ATDGETFGHH	MFTSCGWFF
884	57	Bacteria	Halothece sp. (strain PCC 7418) (Synechococcus sp. (strain PCC 7418))	AFZ43239.1	K9Y8T6	849	HFYQP	GHGNAI	WLPETA	ATDGETFGHH	MYTSCGWFF
885	58	Bacteria	Desulfobacca acetoxidans (strain ATCC 700848 / DSM 11109 / ASRB2)	AEB09055.1	F2NHD9	840	HFYQP	GFGNAI	WLPETA	ATDGETFGHH	MYTSCGWFF
886	59	Bacteria	Cyanothece sp. (strain PCC 7425 / ATCC 29141)	ACL44251.1	B8HSE5	900	HFYQP	GHGNAI	WLAEAA	ATDGETFGHH	MYTSCGWFF
887	60	Bacteria	Acaryochloris marina (strain MBIC 11017)	ABW27334.1	B0C233	903	HFYQP	GHGNGI	WLAEAA	ATDGETFGHH	MYTSCGWFF
888	61	Bacteria	Microcoleus sp. PCC 7113	AFZ17330.1	K9WAB8	884	HFYQP	GHGNAI	WLAETA	ATDGETFGHH	MYTSCGWFF
889	62	Bacteria	Crinalium epipsammum PCC 9333	AFZ13786.1	K9W0P6	879	HFYQP	GHGNAI	WLAETA	ATDGETFGHH	MYTSCGWFF
890	63	Bacteria	Leptolyngbya sp. NIES-3755	BAU10907.1	A0A0S3U074	832	HFYQP	GHGNAI	WLAETA	ATDGETFGHH	MYTSCGWFF
891	64	Bacteria	Leptolyngbya boryana IAM M-101	BAS54471.1	_	839	HFYQP	GHGNAI	WLAETA	ATDGETFGHH	MYTSCGWFF
892	65	Bacteria	Leptolyngbya boryana dg5	BAS60819.1	_	839	HFYQP	GHGNAI	WLAETA	ATDGETFGHH	MYTSCGWFF
893	66	Bacteria	Geitlerinema sp. PCC 7407	AFY67185.1	K9SAK5	882	HFYQP	GHGNAI	WLAETA	ATDGETFGHH	MYTSCGWFF
894	67	Bacteria	Oscillatoria acuminata PCC 6304	AFY81630.1	K9TGF6	883	HFYQP	GHGNAI	WLAETA	ATDGETFGHH	MYTSCGWFF
895	68	Bacteria	Cylindrospermum stagnale PCC 7417	AFZ23053.1	K9WS78	903	HFYQP	GHGNAI	WLAETA	ATDGETFGHH	MYTSCGWFF
896	69	Bacteria	Nostoc sp. NIES-3756	BAT53622.1	A0A0S3PD22	875	HFYQP	GHGNAI	WLAETA	ATDGETFGHH	MYTSCGWFF
897	70	Bacteria	Gloeocapsa sp. PCC 7428	AFZ29011.1	K9XAA2	885	HFYQP	GHGNAI	WLAETA	ATDGETFGHH	MYTSCGWFF
898	71	Bacteria	Chroococcidiopsis thermalis PCC 7203	AFY88665.1	K9U1F3	904	HFYQP	GHGNAI	WLAETA	ATDGETFGHH	MYTSCGWFF
899	72	Bacteria	Pleurocapsa sp. PCC 7327	AFY76980.1	K9T3B7	856	HFYQP	GHGNAI	WLAETA	ATDGETFGHH	MYTSCGWFF
900	73	Bacteria	Stanieria cyanosphaera (strain ATCC 29371 / PCC 7437)	AFZ35695.1	K9XSW1	853	HFYQP	GHGNAI	WLAETA	ATDGETFGHH	MYTSCGWFF
901	74	Bacteria	Stanieria sp. NIES-3757	BAU67227.1	A0A140KD00	853	HFYQP	GHGNAI	WLAETA	ATDGETFGHH	MYTSCGWFF
902	75	Bacteria	Synechococcus sp. (strain ATCC 27167 / PCC 6312)	AFY59554.1	K9RQJ6	867	HFYQP	GHGNAI	WLAEAA	ATDGETFGHH	MFTSCGWFF
903	76	Bacteria	Rivularia sp. PCC 7116	AFY56063.1	K9RF04	888	HFYQP	GHGNAI	WLAEAA	ATDGETFGHH	MFTSCGWFF
904	77	Bacteria	Anabaena variabilis (strain ATCC 29413 / PCC 7937)	ABA24157.1	Q3M4C9	907	HFYQP	GHGNAI	WLAETA	GTDGETFGHH	MFTSCGWFF
905	78	Bacteria	Nostoc sp. (strain PCC 7120 / SAG 25.82 / UTEX 2576)	BAB72585.1	Q8YZ60	907	HFYQP	GHGNAI	WLAETA	GTDGETFGHH	MFTSCGWFF
906	79	Bacteria	Nodularia spumigena CCY9414	AHJ28805.1	A0ZN47	888	HFYQP	GHGNAI	WLAETG	ATDGETFGHH	MFTSCGWFF
907	80	Bacteria	Nostoc piscinale CENA21	ALF53361.1	A0A0M4TKB8	903	HFYQP	GHGNAI	WLAETG	ATDGETFGHH	MFTSCGWFF
908	81	Bacteria	Nostoc sp. PCC 7107	AFY43396.1	K9QE05	906	HFYQP	GHGNAI	WLAETG	ATDGETFGHH	MFTSCGWFF
909	82	Bacteria	Synechococcus sp. (strain JA-2-3B'a(2-13)) (Cyanobacteria bacterium Yellowstone B-Prime)	ABD02124.1	Q2JMC0	863	HFYQP	GHGNAI	WLAETA	ATDGETFGHH	MFTSCGWFF
910	83	Bacteria	Synechococcus sp. (strain JA-3-3Ab) (Cyanobacteria bacterium Yellowstone A-Prime)	ABD00117.1	Q2JT85	866	HFYQP	GHGNAI	WLAETA	ATDGETFGHH	MFTSCGWFF
911	84	Bacteria	Synechococcus sp. PCC 7502	AFY73284.1	K9SU51	852	HFYQP	GHGNAI	WLAETA	ATDGETFGHH	MFTSCGWFF
912	85	Bacteria	Thermosynechococcus elongatus (strain BP-1)	BAC09822.1	Q8DGP5	852	HFYQP	GHGNAI	WLAETA	ATDGETFGHH	MFTSCGWFF
913	86	Bacteria	Thermosynechococcus sp. NK55a	AHB88871.1	V5V677	852	HFYQP	GHGNAI	WLAETA	ATDGETFGHH	MFTSCGWFF
914	87	Bacteria	Cyanobacterium stanieri (strain ATCC 29140 / PCC 7202)	AFZ47110.1	K9YL23	847	HFYQP	GHGNAI	WLAETA	ATDGETFGHH	MFTSCGWFF
915	88	Bacteria	Geminocystis sp. NIES-3708	BAQ62525.1	A0A0D6AIJ0	851	HFYQP	GHGNAI	WLAETA	ATDGETFGHH	MFTSCGWFF
916	89	Bacteria	Geminocystis sp. NIES-3709	BAQ64289.1	A0A0D6APE7	843	HFYQP	GHGNAI	WLAETA	ATDGETFGHH	MFTSCGWFF
917	90	Bacteria	Microcystis aeruginosa NIES-2549	AKE63866.1	A0A0F6U344	856	HFYQP	GHGNAI	WLAETA	ATDGETFGHH	MFTSCGWFF
918	91	Bacteria	Microcystis aeruginosa (strain NIES-843)	BAG01601.1	B0JWC1	856	HFYQP	GHGNAI	WLAETA	ATDGETFGHH	MFTSCGWFF
919	92	Bacteria	Microcystis aeruginosa PCC 7806	CAO91406.1	A8YMH9	856	HFYQP	GHGNAI	WLAETA	ATDGETFGHH	MFTSCGWFF
920	93	Bacteria	Microcystis panniformis FACHB-1757	AKV68143.1	A0A0K1S2C0	856	HFYQP	GHGNAI	WLAETA	ATDGETFGHH	MFTSCGWFF
921	94	Bacteria	Cyanothece sp. (strain PCC 7424) (Synechococcus sp. (strain ATCC 29155))	ACK69152.1	B7KFV9	862	HFYQP	GHGNAI	WLAETA	ATDGETFGHH	MFTSCGWFF
922	95	Bacteria	Cyanothece sp. (strain PCC 7822)	ADN13556.1	E0U5G6	865	HFYQP	GHGNAI	WLAETA	ATDGETFGHH	MFTSCGWFF
923	96	Bacteria	Oscillatoria nigro-viridis PCC 7112	AFZ10127.1	K9VRL1	923	HFYQP	GHGNAI	WLAETA	ATDGETFGHH	MFTSCGWFF
924	97	Bacteria	Calothrix sp. PCC 6303	AFZ03339.1	K9V6J8	868	HFYQP	GHGNAI	WLAETA	ATDGETFGHH	MFTSCGWFF
925	98	Bacteria	Calothrix sp. 336/3	AKG21090.1	A0A0T7BPT3	862	HFYQP	GHGNAI	WLAETA	ATDGETFGHH	MFTSCGWFF
926	99	Bacteria	Fischerella sp. NIES-3754	BAU08564.1	A0A0S3TU25	922	HFYQP	GHGNAI	WLAETA	ATDGETFGHH	MFTSCGWFF
927	100	Bacteria	Anabaena sp. 90	AFW94335.1	K7VVY5	887	HFYQP	GHGNAI	WLAETA	ATDGETFGHH	MFTSCGWFF
928	101	Bacteria	Anabaena sp. Wa102	ALB41252.1	A0A0K2LZP9	883	HFYQP	GHGNAI	WLAETA	ATDGETFGHH	MFTSCGWFF
929	102	Bacteria	Nostoc sp. PCC 7107	AFY43396.1	K9QE05	906	HFYQP	GHGNAI	WLAETG	ATDGETFGHH	MFTSCGWFF
930	103	Bacteria	Nostoc punctiforme (strain ATCC 29133 / PCC 73102)	ACC84579.1	B2IX44	913	HFYQP	GHGNAI	WLAETA	ATDGETFGHH	MFTSCGWFF
931	104	Bacteria	Anabaena cylindrica (strain ATCC 27899 / PCC 7122)	AFZ57371.1	K9ZDW3	899	HFYQP	GHGNAI	WLAETA	ATDGETFGHH	MFTSCGWFF
932	105	Bacteria	Nostoc azollae (strain 0708) (Anabaena azollae (strain 0708))	ADI64366.1	D7DY38	902	HFYQP	GHGNAI	WLAETA	ATDGETFGHH	MFTSCGWFF
933	106	Bacteria	Calothrix sp. PCC 7507	AFY35813.1	K9PRT8	889	HFYQP	GHGNAI	WLAETA	ATDGETFGHH	MFTSCGWFF
934	107	Bacteria	Sphaerochaeta coccoides (strain ATCC BAA-1237 / DSM 17374 / SPN1) (Spirochaeta coccoides)	AEC01887.1	F4GKX4	785	HFYQP	GHGNAM	WLPETA	ATDGEIYGHH	SYTSCGWFF
935	108	Bacteria	Sphaerochaeta pleomorpha (strain ATCC BAA-1885 / DSM 22778 / Grapes)	AEV28451.1	G8QXF0	782	HFYQP	GHGNAI	WLPEAA	ATDGEIYGHH	SFTSCGWFF
936	109	Bacteria	Sphaerochaeta globosa (strain ATCC BAA-1886 / DSM 22777 / Buddy) (Spirochaeta sp. (strain Buddy))	ADY13080.1	F0RYU4	795	HFYQP	GFGNAI	WLSETA	ATDGEIYGHH	AYTSCGWFF
937	110	Bacteria	Brachyspira pilosicoli P43/6/78	AGA65519.1	UPI0002A16E69	764	HFYQP	GYGNAI	WLSETA	ATDGESYGHH	AYTSCGWFF
938	111	Bacteria	Brachyspira pilosicoli (strain ATCC BAA-1826 / 95/1000)	ADK30447.1	D8IBC4	764	HFYQP	GYGNAI	WLSETA	ATDGESYGHH	AYTSCGWFF
939	112	Bacteria	Brachyspira pilosicoli B2904	AFR70292.1	J9TUI4	764	HFYQP	GYGNAI	WLSETA	ATDGESYGHH	AYTSCGWFF
940	113	Bacteria	Brachyspira pilosicoli WesB	CCG57201.1	K0JLQ8	764	HFYQP	GYGNAI	WLSETA	ATDGESYGHH	AYTSCGWFF
941	114	Bacteria	Brachyspira murdochii (strain ATCC 51284 / DSM 12563 / 56-150) (Serpulina murdochii)	ADG72832.1	D5U7N6	766	HFYQP	GYGNAI	WLSETA	ATDGETYGHH	SYTSCGWFF
942	115	Bacteria	Brachyspira hyodysenteriae (strain ATCC 49526 / WA1)	ACN82736.1	C0QX78	765	HFYQP	GYGNAI	WLSETA	ATDGESYGHH	SYTSCGWFF
943	116	Bacteria	Brachyspira intermedia (strain ATCC 51140 / PWS/A) (Serpulina intermedia)	AEM21827.1	G0EN68	765	HFYQP	GYGNAI	WLSETA	ATDGESYGHH	SYTSCGWFF
944	117	Bacteria	Brachyspira hyodysenteriae ATCC 27164	ANN62636.1	A0A193F5S9	765	HFYQP	GYGNAI	WLSETA	ATDGESYGHH	SYTSCGWFF
945	118	Bacteria	Fretibacterium fastidiosum	CBL28650.1	D4M9V5	804	HFYQP	GHGPAV	WLAEAA	ATDGESYGHH	MFTSCGWFF
946	119	Bacteria	Desulfarculus baarsii (strain ATCC 33931 / DSM 2075 / VKM B-1802 / 2st14)	ADK83873.1	E1QE87	798	HFYQP	GHGGAM	WLAETA	ATDGESYGHH	MFTSCGWFF
947	120	Bacteria	Haliscomenobacter hydrossis (strain ATCC 27775 / DSM 1100 / LMG 10767 / O)	AEE52326.1	F4KS81	804	HFYQP	GRGSAM	WLAETA	ATDGESYGHH	MFTSCGWFF
948	121	Bacteria	Desulfovibrio gigas DSM 1382 = ATCC 19364	AGW12204.1	T2G7N6	816	HFYQP	GHGSAI	WLAETA	ATDGESYGHH	IYTSCAWFF
949	122	Bacteria	Sandaracinus amylolyticus	AKF06951.1	A0A0F6YJ62	816	HFYQP	GHGSAM	WLSETA	ATDGESYGHH	MYTSCAWFF
950	123	Bacteria	Acidobacterium capsulatum (strain ATCC 51196 / DSM 11244 / JCM 7670 / NBRC 15755 / NCIMB 13165 / 161)	ACO32150.1	C1F871	841	HFYQP	GHGSAM	WLPETA	ATDGESYGHH	MYTSCGWFF
951	124	Bacteria	Pontibacter korlensis	AKD05308.1	A0A0E3ZIC4	807	HFYQP	GHGSAL	WLAETA	ATDGETYGHH	LYTSCGWFF
952	125	Bacteria	Isosphaera pallida (strain ATCC 43644 / DSM 9630 / IS1B)	ADV61618.1	E8R431	1842	HFYQP	GHGPAL	WLAETA	ATDGESYGHH	MYTSCGWFF
953	126	Bacteria	Planctomyces sp. SH-PL62	AMV38917.1	A0A142YI93	811	HFYQP	GHGNAL	WLAETA	ATDGESYGHH	MYTSCGWFF
954	127	Bacteria	Singulisphaera acidiphila (strain ATCC BAA-1392 / DSM 18658 / VKM B-2454 / MOB10)	AGA28852.1	L0DHW4	806	HFYQP	GHGNAL	WLAETA	ATDGESYGHH	MYTSCGWFF
955	128	Bacteria	Desulfomonile tiedjei (strain ATCC 49306 / DSM 6799 / DCB-1)	AFM25144.1	I4C6F3	809	HFYQP	GHGSAM	WLAETA	ATDGESYGHH	MYTSCGWFF
956	129	Bacteria	Terriglobus saanensis (strain ATCC BAA-1853 / DSM 23119 / SP1PR4)	ADV84802.1	E8V4H8	852	HFYQP	GHGSAM	WLAETA	ATDGESYGHH	MYTSCGWFF
957	130	Bacteria	Granulicella tundricola (strain ATCC BAA-1859 / DSM 23138 / MP5ACTX9)	ADW67155.1	E8X495	930	HFYQP	GHGSAL	WLAETA	ATDGESYGHH	MYTSCGWFF
958	131	Bacteria	Granulicella mallensis (strain ATCC BAA-1857 / DSM 23137 / MP5ACTX8)	AEU34529.1	G8NYW6	862	HFYQP	GHGSAL	WLAETA	ATDGESYGHH	MYTSCGWFF
959	132	Bacteria	Geobacter sulfurreducens	AJY68581.1	A0A0D5N374	817	HFYQP	GHGNAV	WLAETA	ATDGETYGHH	MYTSCGWFF
960	133	Bacteria	Geobacter sulfurreducens (strain DL-1 / KN400)	ADI85114.1	UPI0000236E6B	817	HFYQP	GHGNAV	WLAETA	ATDGETYGHH	MYTSCGWFF
961	134	Bacteria	Geobacter sulfurreducens (strain ATCC 51573 / DSM 12127 / PCA)	AAR35733.2	Q74AJ5	817	HFYQP	GHGNAV	WLAETA	ATDGETYGHH	MYTSCGWFF
962	135	Bacteria	Elusimicrobium minutum (strain Pei191)	ACC97589.1	B2KAP3	786	HFYQP	GHGSAL	WLAETA	ATDGETYGHH	MYTSCGWFF
963	136	Bacteria	Pelobacter propionicus (strain DSM 2379 / NBRC 103807 / OttBd1)	ABL00861.1	A1AU40	817	HFYQP	GHGAAL	WLAETA	ATDGETYGHH	MYTSCGWFF
964	137	Bacteria	Chloroherpeton thalassium (strain ATCC 35110 / GB-78)	ACF13405.1	B3QXD1	806	HFYQP	GHGAAI	WLAETA	ATDGETYGHH	MYTSCGWFF
965	138	Bacteria	Geobacter daltonii (strain DSM 22248 / JCM 15807 / FRC-32)	ACM19576.1	B9M3T3	813	HFYQP	GHGAAI	WLAETA	ATDGETYGHH	MYTSCGWFF
966	139	Bacteria	Geobacter sp. (strain M21)	ACT16200.1	C6E8R1	814	HFYQP	GHGSAI	WLAETA	ATDGETYGHH	MYTSCGWFF
967	140	Bacteria	Geobacter sp. (strain M18)	ADW11604.1	E8WL24	812	HFYQP	GHGSAI	WLAETA	ATDGETYGHH	MYTSCGWFF
968	141	Bacteria	Geobacter bemidjiensis (strain Bem / ATCC BAA-1014 / DSM 16622)	ACH37164.1	B5E927	814	HFYQP	GHGSAI	WLAETA	ATDGETYGHH	MYTSCGWFF
969	142	Archaea	Methanoculleus marisnigri (strain ATCC 35101 / DSM 1498 / JR1)	ABN57194.1	A3CUZ4	791	HFYQP	GHGSAI	WLPETA	ATDAETYGHH	MQTSCGWFF
970	143	Archaea	Methanospirillum hungatei JF-1 (strain ATCC 27890 / DSM 864 / NBRC 100397 / JF-1)	ABD40313.1	Q2FNI0	850	HFYQP	GHGSAI	WLSETA	ATDGETYGHH	MQTSCGWFF
971	144	Archaea	Methanoculleus bourgensis (strain ATCC 43281 / DSM 3045 / OCM 15 / MS2) (Methanogenium bourgense)	CCJ37195.1	I7L114	789	HFYQP	GHGSAI	WLPETA	ATDGETYGHH	MQTSCGWFF
972	145	Archaea	Methanoculleus sp. MAB1	CVK34216.1	A0A0X3BPY6	789	HFYQP	GHGSAI	WLPETA	ATDGETYGHH	MQTSCGWFF
973	146	Bacteria	Thermanaerovibrio acidaminovorans (strain ATCC 49978 / DSM 6589 / Su883) (Selenomonas acidaminovorans)	ACZ18780.1	D1B927	790	HFYQP	GCGNAM	WLPETA	ATDGETYGHH	MYTSCGWFF
974	147	Bacteria	Koribacter versatilis (strain Ellin345)	ABF43705.1	Q1IHE5	820	HFYQP	GHGNAM	WLPEAA	ATDGETYGHH	MYTSCGWFF
975	148	Bacteria	Chloroflexus aurantiacus (strain ATCC 29364 / DSM 637 / Y-400-fl)	ACM52695.1	UPI000037B3F8	812	HFYQP	GAGSAM	WLPETA	ATDGETYGHH	MYTSCGWFF
976	149	Bacteria	Chloroflexus aggregans (strain MD-66 / DSM 9485)	ACL24980.1	B8GCD6	812	HFYQP	GAGSAM	WLPETA	ATDGETYGHH	MYTSCGWFF
977	150	Bacteria	Chloroflexus aurantiacus (strain ATCC 29366 / DSM 635 / J-10-fl)	ABY34393.1	A9WJB6	812	HFYQP	GAGSAM	WLPETA	ATDGETYGHH	MYTSCGWFF
978	151	Bacteria	Candidatus Desulfofervidus auxilii	AMM40967.1	A0A127APD2	807	HFYQP	GHGPAI	WLPETA	ATDGETYGHH	MYTSCGWFF
979	152	Bacteria	Syntrophobacter fumaroxidans (strain DSM 10017 / MPOB)	ABK16987.1	A0LHT5	871	HFYQP	GHGNAI	WLPETA	ATDGESYGHH	MYTSCGWFF
980	153	Bacteria	*uncultured bacterium	AEC23345.1	F4ZW71	544	HFYQP	GHGNAI	WLPETA	ATDGETYGHH	MYTSCGWFF
981	154	Bacteria	Desulfuromonas sp. DDH964	AMV73329.1	A0A143BBA9	803	HFYQP	GHGAAL	WLPETA	ATDGETYGHH	MYTSCGWFF
982	155	Bacteria	Desulfomonile tiedjei (strain ATCC 49306 / DSM 6799 / DCB-1)	AFM26424.1	I4CA33	796	HFYQP	GHGNAL	WLPETA	ATDGESYGHH	MYTSCGWFF
983	156	Bacteria	Geoalkalibacter subterraneus	AJF05822.1	A0A0B5FCB7	807	HFYQP	GHGAAL	WLPETA	ATDGESYGHH	MFTSCGWFF
984	157	Bacteria	Desulfohalobium retbaense (strain ATCC 49708 / DSM 5692 / JCM 16813 / HR100)	ACV67340.1	C8WZ65	807	HFYQP	GHGSAL	WLPETA	ATDGETYGHH	MYASCGWFF
985	158	Bacteria	Desulforudis audaxviator (strain MP104C)	ACA59363.1	B1I2Z4	813	HFYQP	GHGSAL	WLPETA	ATDGETYGHH	MGTSCGWFF
986	159	Bacteria	Candidatus Kuenenia stuttgartiensis	CAJ73817.1	Q1Q1E1	809	HFYQP	GHGSAL	WLPETA	ATDGETYGHH	MYTSCGWFF
987	160	Bacteria	Pelotomaculum thermopropionicum SI	GAA00339.1	UPI00006E4FAD	813	HFYQP	GHGSAF	WLPETA	ATDGETYGHH	MYTSCGWFF
988	161	Bacteria	Roseiflexus castenholzii (strain DSM 13941 / HLO8)	ABU56929.1	A7NHI2	811	HFYQP	GHGSAI	WLPETA	ATDGETYGHH	MYTSCGWFF
989	162	Bacteria	Roseiflexus sp. (strain RS-1)	ABQ92792.1	A5V1N9	811	HFYQP	GHGSAI	WLPETA	ATDGETYGHH	MYTSCGWFF
990	163	Bacteria	Desulfuromonas soudanensis	ALC17785.1	A0A0M4D8S2	801	HFYQP	GHGSAI	WLPETA	ATDGETYGHH	MYTSCGWFF
991	164	Bacteria	Anaerobaculum mobile (strain ATCC BAA-54 / DSM 13181 / NGA)	AFM20994.1	I4BUN7	803	HFYQP	GHGSAI	WLPETA	ATDGETYGHH	MFTSCGWFF
992	165	Bacteria	Desulfotomaculum gibsoniae DSM 7213	AGL02729.1	R4KJC9	810	HFYQP	GHGSAI	WLPETA	ATDGETYGHH	MFTSCGWFF
993	166	Bacteria	Desulfovibrio africanus str. Walvis Bay	EGJ51681.1	F3YWV7	808	HFYQP	GHGSAL	WLPETA	ATDGETYGHH	MFTSCGWFF
994	167	Bacteria	Desulfotomaculum kuznetsovii (strain DSM 6115 / VKM B-1805 / 17)	AEG16364.1	F6CIF4	810	HFYQP	GHGSAL	WLPETA	ATDGETYGHH	MFTSCGWFF
995	168	Bacteria	Moorella thermoacetica (strain ATCC 39073 / JCM 9320)	ABC20110.1	Q2RHH9	811	HFYQP	GHGSAL	WLPETA	ATDGETYGHH	MFTSCGWFF
996	169	Bacteria	Moorella thermoacetica (Clostridium thermoaceticum)	AKX97257.1	UPI00003CAFF2	811	HFYQP	GHGSAL	WLPETA	ATDGETYGHH	MFTSCGWFF
997	170	Bacteria	Moorella thermoacetica (Clostridium thermoaceticum)	AKX94621.1	UPI00003CAFF2	811	HFYQP	GHGSAL	WLPETA	ATDGETYGHH	MFTSCGWFF
						785
	BE-like
	No.	Domain	Source	GenBank	UniProt	Length	CSR-1	CSR-2	CSR-3	CSR-4	CSR-5
998	1	Bacteria	Herpetosiphon aurantiacus (strain ATCC 23779 / DSM 785)	ABX07374.1	A9B224	478	HAHAP	EALEVL	WSAEDP	VADMELFGSG	AQSGDWDRW
999	2	Bacteria	Roseiflexus castenholzii (strain DSM 13941 / HLO8)	ABU57595.1	A7NJC5	520	TGHMP	GTVEPL	WLPECG	PLDAEVLGRR	AQASDWLLL
1000	3	Bacteria	Roseiflexus sp. (strain RS-1)	ABQ92088.1	A5UZN5	511	VGHMP	GTVEPL	WLPECG	PLDADVLGRR	AQSSDWLLL
1001	4	Bacteria	Chloroflexus aggregans (strain MD-66 / DSM 9485)	ACL23066.1	B8GC92	480	EVHTP	EIVVPL	WLPNRA	PIDTRLWGSR	AEQSDWIDA
1002	5	Bacteria	Chloroflexus aurantiacus (strain ATCC 29366 / DSM 635 / J-10-fl)	ABY33308.1	A9WAT0	485	EVHVP	GLITPL	WLPGSA	PIDARLWSRN	AEMSDWLME
1003	6	Bacteria	Chloroflexus sp. (strain ATCC 29364 / DSM 637 / Y-400-fl)	ACM51503.1	UPI000037AF6D	485	EVHVP	GLITPL	WLPGSA	PIDARLWSRN	AEMSDWLME
1004	7	Bacteria	Treponema azotonutricium (strain ATCC BAA-888 / DSM 13862 / ZAS-9)	AEF81319.1	F5Y9J1	520	NAHIP	GRLELL	WLPEMG	AFDADNFGRR	SMASDWPGM
1005	8	Bacteria	Treponema primitia (strain ATCC BAA-887 / DSM 12427 / ZAS-2)	AEF86009.1	F5YPC9	526	NLHKP	GRLELL	WLPELG	AYDGDSFGRF	VQSSDWPKM
1006	9	Bacteria	Treponema caldarium (strain ATCC 51460 / DSM 7334 / H1) (Spirochaeta caldaria)	AEJ19199.1	F8EXH2	532	HAHVP	GKIELL	WLPEAG	AYNADLFGHR	AQSADWAAI
1007	10	Bacteria	Treponema pedis str. T A4	AGT43601.1	S6A3J0	523	DAHLP	GYIEIL	WLPALA	ICSSDFLGKR	MQAFYWPFY
1008	11	Bacteria	Treponema denticola (strain ATCC 35405 / CIP 103919 / DSM 14222)	AAS11583.1	Q73NQ8	525	DAHLP	GYVELL	WIPSMA	IISSDFFGKK	LQSVYWPLY
1009	12	Bacteria	Treponema putidum	AIN94132.1	A0A088REA3	524	DAHLP	GYVELL	WLPSMA	TISSDFFGKK	LQSMYWPLY
1010	13	Bacteria	Planctomyces sp. SH-PL62	AMV39746.1	A0A142YKP4	454	ELHHP	GAIDLV	WLPFLG	ALSAHDLARA	AQQVDWSYP
1011	14	Bacteria	Treponema sp. OMZ 838	AIW90327.1	A0A0A0X6T9	523	HAHVP	GCIELL	WLPSMG	VLPLRFLGKT	AQSTDWPLM
1012	15	Bacteria	Treponema brennaborense (strain DSM 12168 / CIP 105900 / DD5/3)	AEE17013.1	F4LPL7	529	VAHQG	GNVELL	WLPYMG	AFDAKILGQS	AQSGDWPSM
1013	16	Bacteria	Treponema succinifaciens (strain ATCC 33096 / DSM 2489 / 6091)	AEB14373.1	F2NS72	529	EANQG	GIIELI	WLPYMG	AIPAEFLGQK	AQSGDWPAM
1014	17	Bacteria	Treponema pallidum subsp. pallidum (syphilis treponeme)	ANI51630.1	UPI00024DCB76	523	DCNLP	GSIELL	YLPELG	VFPASLFGVA	CQSLFWPLL
1015	18	Bacteria	Treponema pallidum subsp. pallidum (syphilis treponeme)	ANI50677.1	UPI00024DCB76	523	DCNLP	GSIELL	YLPELG	VFPASLFGVA	CQSLFWPLL
1016	19	Bacteria	Treponema pallidum subsp. pallidum (syphilis treponeme)	ANI49711.1	UPI00024DCB76	523	DCNLP	GSIELL	YLPELG	VFPASLFGVA	CQSLFWPLL
1017	20	Bacteria	Treponema pallidum subsp. pallidum (syphilis treponeme)	ANI48737.1	UPI00024DCB76	523	DCNLP	GSIELL	YLPELG	VFPASLFGVA	CQSLFWPLL
1018	21	Bacteria	Treponema pallidum subsp. pallidum (syphilis treponeme)	ANI47769.1	UPI00024DCB76	523	DCNLP	GSIELL	YLPELG	VFPASLFGVA	CQSLFWPLL
1019	22	Bacteria	Treponema pallidum subsp. pallidum (syphilis treponeme)	AOF79010.1	UPI00024DCB76	523	DCNLP	GSIELL	YLPELG	VFPASLFGVA	CQSLFWPLL
1020	23	Bacteria	Treponema pallidum subsp. pallidum (syphilis treponeme)	AOF78041.1	UPI00024DCB76	523	DCNLP	GSIELL	YLPELG	VFPASLFGVA	CQSLFWPLL
1021	24	Bacteria	Treponema pallidum subsp. pallidum (syphilis treponeme)	AOF77068.1	UPI00024DCB76	523	DCNLP	GSIELL	YLPELG	VFPASLFGVA	CQSLFWPLL
1022	25	Bacteria	Treponema pallidum subsp. pallidum (syphilis treponeme)	AOF76104.1	UPI00024DCB76	523	DCNLP	GSIELL	YLPELG	VFPASLFGVA	CQSLFWPLL
1023	26	Bacteria	Treponema pallidum subsp. pallidum (syphilis treponeme)	AOF75124.1	UPI00024DCB76	523	DCNLP	GSIELL	YLPELG	VFPASLFGVA	CQSLFWPLL
1024	27	Bacteria	Treponema pallidum subsp. pallidum (syphilis treponeme)	AOF74154.1	UPI00024DCB76	523	DCNLP	GSIELL	YLPELG	VFPASLFGVA	CQSLFWPLL
1025	28	Bacteria	Treponema pallidum subsp. pallidum (syphilis treponeme)	AOF73180.1	UPI00024DCB76	523	DCNLP	GSIELL	YLPELG	VFPASLFGVA	CQSLFWPLL
1026	29	Bacteria	Treponema pallidum subsp. pallidum (syphilis treponeme)	AOF72213.1	UPI00024DCB76	523	DCNLP	GSIELL	YLPELG	VFPASLFGVA	CQSLFWPLL
1027	30	Bacteria	Treponema pallidum subsp. pallidum (syphilis treponeme)	AOF71242.1	UPI00024DCB76	523	DCNLP	GSIELL	YLPELG	VFPASLFGVA	CQSLFWPLL
1028	31	Bacteria	Treponema pallidum subsp. pallidum (syphilis treponeme)	AOF70269.1	UPI00024DCB76	523	DCNLP	GSIELL	YLPELG	VFPASLFGVA	CQSLFWPLL
1029	32	Bacteria	Treponema pallidum subsp. pallidum (syphilis treponeme)	AOF69293.1	UPI00024DCB76	523	DCNLP	GSIELL	YLPELG	VFPASLFGVA	CQSLFWPLL
1030	33	Bacteria	Treponema pallidum subsp. pallidum (syphilis treponeme)	AOF68325.1	UPI00024DCB76	523	DCNLP	GSIELL	YLPELG	VFPASLFGVA	CQSLFWPLL
1031	34	Bacteria	Treponema pallidum subsp. pallidum (syphilis treponeme)	AOF67358.1	UPI00024DCB76	523	DCNLP	GSIELL	YLPELG	VFPASLFGVA	CQSLFWPLL
1032	35	Bacteria	Treponema pallidum subsp. pallidum (syphilis treponeme)	AOF66383.1	UPI00024DCB76	523	DCNLP	GSIELL	YLPELG	VFPASLFGVA	CQSLFWPLL
1033	36	Bacteria	Treponema pallidum subsp. pallidum (syphilis treponeme)	AOF65530.1	UPI00024DCB76	523	DCNLP	GSIELL	YLPELG	VFPASLFGVA	CQSLFWPLL
1034	37	Bacteria	Treponema pallidum subsp. pallidum (syphilis treponeme)	AOF64560.1	UPI00024DCB76	523	DCNLP	GSIELL	YLPELG	VFPASLFGVA	CQSLFWPLL
1035	38	Bacteria	Treponema pallidum subsp. pallidum (syphilis treponeme)	AOF63640.1	UPI00024DCB76	523	DCNLP	GSIELL	YLPELG	VFPASLFGVA	CQSLFWPLL
1036	39	Bacteria	Treponema pallidum subsp. pallidum (syphilis treponeme)	AOF62670.1	UPI00024DCB76	523	DCNLP	GSIELL	YLPELG	VFPASLFGVA	CQSLFWPLL
1037	40	Bacteria	Treponema pallidum subsp. pallidum (syphilis treponeme)	AOF61703.1	UPI00024DCB76	523	DCNLP	GSIELL	YLPELG	VFPASLFGVA	CQSLFWPLL
1038	41	Bacteria	Treponema pallidum subsp. pallidum (syphilis treponeme)	AOF60729.1	UPI00024DCB76	523	DCNLP	GSIELL	YLPELG	VFPASLFGVA	CQSLFWPLL
1039	42	Bacteria	Treponema pallidum subsp. pallidum (syphilis treponeme)	AOF59759.1	UPI00024DCB76	523	DCNLP	GSIELL	YLPELG	VFPASLFGVA	CQSLFWPLL
1040	43	Bacteria	Treponema pallidum subsp. pallidum (syphilis treponeme)	AOF57867.1	UPI00024DCB76	523	DCNLP	GSIELL	YLPELG	VFPASLFGVA	CQSLFWPLL
1041	44	Bacteria	Treponema pallidum subsp. pallidum (syphilis treponeme)	AOF55916.1	UPI00024DCB76	523	DCNLP	GSIELL	YLPELG	VFPASLFGVA	CQSLFWPLL
1042	45	Bacteria	Treponema pallidum subsp. pallidum (syphilis treponeme)	ANI45835.1	UPI00024DCB76	523	DCNLP	GSIELL	YLPELG	VFPASLFGVA	CQSLFWPLL
1043	46	Bacteria	Treponema pallidum subsp. pallidum (syphilis treponeme)	ANI43899.1	UPI00024DCB76	523	DCNLP	GSIELL	YLPELG	VFPASLFGVA	CQSLFWPLL
1044	47	Bacteria	Treponema pallidum subsp. pallidum (syphilis treponeme)	ANI44869.1	UPI00024DCB76	523	DCNLP	GSIELL	YLPELG	VFPASLFGVA	CQSLFWPLL
1045	48	Bacteria	Treponema pallidum subsp. pallidum (syphilis treponeme)	ANA42064.1	UPI0001CC70DA	526	DCNLP	GSIELL	YLPELG	VFPASLFGVA	CQSLFWPLL
1046	49	Bacteria	Treponema pallidum subsp. pertenue (strain Samoa D)	AEZ57477.1	UPI00024DCB76	523	DCNLP	GSIELL	YLPELG	VFPASLFGVA	CQSLFWPLL
1047	50	Bacteria	Treponema pallidum subsp. pertenue (strain Gauthier)	AEZ59614.1	UPI00024DCB76	523	DCNLP	GSIELL	YLPELG	VFPASLFGVA	CQSLFWPLL
1048	51	Bacteria	Treponema pallidum subsp. pertenue (strain CDC2)	AEZ58546.1	UPI00024DCB76	523	DCNLP	GSIELL	YLPELG	VFPASLFGVA	CQSLFWPLL
1049	52	Bacteria	Treponema pallidum subsp. pallidum str. Sea 81-4	AHN67041.1	UPI0001CC70DA	526	DCNLP	GSIELL	YLPELG	VFPASLFGVA	CQSLFWPLL
1050	53	Bacteria	Treponema pallidum (strain Nichols)	AGN75555.1	R9UVN5	526	DCNLP	GSIELL	YLPELG	VFPASLFGVA	CQSLFWPLL
1051	54	Bacteria	Treponema pallidum subsp. pallidum str. Mexico A	AFU66366.1	UPI0001CC70DA	526	DCNLP	GSIELL	YLPELG	VFPASLFGVA	CQSLFWPLL
1052	55	Bacteria	Treponema pallidum subsp. pallidum (strain Chicago)	ADD72483.1	UPI0001CC70DA	526	DCNLP	GSIELL	YLPELG	VFPASLFGVA	CQSLFWPLL
1053	56	Bacteria	Treponema pallidum subsp. pallidum (strain SS14)	AGN76531.1	UPI0001CC70DA	526	DCNLP	GSIELL	YLPELG	VFPASLFGVA	CQSLFWPLL
1054	57	Bacteria	Treponema pallidum subsp. pallidum DAL-1	AEZ60678.1	UPI00024DCB76	523	DCNLP	GSIELL	YLPELG	VFPASLFGVA	CQSLFWPLL
1055	58	Bacteria	Treponema pallidum subsp. endemicum str. Bosnia A	AJB40375.1	A0A0A7X2F3	523	DCNLP	GSIELL	YLPELG	VFPASLFGVA	CQSLFWPLL
1056	59	Bacteria	Treponema paraluiscuniculi (strain Cuniculi A)	AEH40301.1	F7XSH0	526	DCNLP	GSIELL	YLPELG	VFPASLFGVA	CQSLFWPLL
1057	60	Bacteria	Treponema pallidum str. Fribourg-Blanc	AGK84001.1	UPI00024DCB76	523	DCNLP	GSIELL	YLPELG	VFPASLFGVA	CQSLFWPLL
						520
	Branching enzymes
	No.	Domain	Source	GenBank	UniProt	Length	CSR-1	CSR-2	CSR-3	CSR-4	CSR-5
1058	1	Bacteria	Mycobacterium tuberculosis K	AIB49737.1	UPI00000D101E	526	HTHLP	GTVELL	WAPECA	AFDTELFGHW	TVSSDWPFM
1059	2	Bacteria	Mycobacterium tuberculosis HKBS1	AHJ43842.1	UPI00000D101E	526	HTHLP	GTVELL	WAPECA	AFDTELFGHW	TVSSDWPFM
1060	3	Bacteria	Mycobacterium tuberculosis (strain KZN 1435 / MDR)	ACT23978.1	UPI00000D101E	526	HTHLP	GTVELL	WAPECA	AFDTELFGHW	TVSSDWPFM
1061	4	Bacteria	Mycobacterium tuberculosis	AID06094.1	UPI00000D101E	526	HTHLP	GTVELL	WAPECA	AFDTELFGHW	TVSSDWPFM
1062	5	Bacteria	Mycobacterium tuberculosis KZN 605	AFM48318.1	UPI00000D101E	526	HTHLP	GTVELL	WAPECA	AFDTELFGHW	TVSSDWPFM
1063	6	Bacteria	Mycobacterium tuberculosis KZN 4207	AEB03072.1	UPI00000D101E	526	HTHLP	GTVELL	WAPECA	AFDTELFGHW	TVSSDWPFM
1064	7	Bacteria	Mycobacterium tuberculosis	AMP29570.1	UPI00000D101E	526	HTHLP	GTVELL	WAPECA	AFDTELFGHW	TVSSDWPFM
1065	8	Bacteria	Mycobacterium tuberculosis	AJP80709.1	UPI00000D101E	526	HTHLP	GTVELL	WAPECA	AFDTELFGHW	TVSSDWPFM
1066	9	Bacteria	Mycobacterium tuberculosis	ALB20235.1	UPI00000D101E	526	HTHLP	GTVELL	WAPECA	AFDTELFGHW	TVSSDWPFM
1067	10	Bacteria	Mycobacterium tuberculosis RGTB327	AFE17837.1	UPI00000D101E	526	HTHLP	GTVELL	WAPECA	AFDTELFGHW	TVSSDWPFM
1068	11	Bacteria	Mycobacterium tuberculosis (strain ATCC 35801 / TMC 107 / Erdman)	BAL67094.1	UPI00000D101E	526	HTHLP	GTVELL	WAPECA	AFDTELFGHW	TVSSDWPFM
1069	12	Bacteria	Mycobacterium tuberculosis str. Beijing/NITR203	AGJ69146.1	UPI00000D101E	526	HTHLP	GTVELL	WAPECA	AFDTELFGHW	TVSSDWPFM
1070	13	Bacteria	Mycobacterium tuberculosis UT205	CCE38487.1	UPI00000D101E	526	HTHLP	GTVELL	WAPECA	AFDTELFGHW	TVSSDWPFM
1071	14	Bacteria	Mycobacterium tuberculosis str. Kurono	BAQ07187.1	UPI00000D101E	526	HTHLP	GTVELL	WAPECA	AFDTELFGHW	TVSSDWPFM
1072	15	Bacteria	Mycobacterium tuberculosis	AII91624.1	UPI00000D101E	526	HTHLP	GTVELL	WAPECA	AFDTELFGHW	TVSSDWPFM
1073	16	Bacteria	Mycobacterium tuberculosis W-148	EGE49679.1	UPI00000D101E	526	HTHLP	GTVELL	WAPECA	AFDTELFGHW	TVSSDWPFM
1074	17	Bacteria	Mycobacterium tuberculosis	AIH73601.1	UPI0004DCA6E1	526	HTHLP	GTVELL	WAPECA	AFDTELFGHW	TVSSDWPFM
1075	18	Bacteria	Mycobacterium tuberculosis	AII95540.1	UPI00000D101E	526	HTHLP	GTVELL	WAPECA	AFDTELFGHW	TVSSDWPFM
1076	19	Bacteria	Mycobacterium africanum	AMQ39736.1	UPI00000D101E	526	HTHLP	GTVELL	WAPECA	AFDTELFGHW	TVSSDWPFM
1077	20	Bacteria	Mycobacterium africanum (strain GM041182)	CCC28108.1	UPI00000D101E	526	HTHLP	GTVELL	WAPECA	AFDTELFGHW	TVSSDWPFM
1078	21	Bacteria	Mycobacterium bovis (strain ATCC BAA-935 / AF2122/97)	CAD96744.1	UPI00000D101E	526	HTHLP	GTVELL	WAPECA	AFDTELFGHW	TVSSDWPFM
1079	22	Bacteria	Mycobacterium bovis	AKR02895.1	UPI00000D101E	526	HTHLP	GTVELL	WAPECA	AFDTELFGHW	TVSSDWPFM
1080	23	Bacteria	Mycobacterium bovis BCG	AKO26099.1	UPI00000D101E	526	HTHLP	GTVELL	WAPECA	AFDTELFGHW	TVSSDWPFM
1081	24	Bacteria	Mycobacterium bovis	AIR48251.1	UPI00000D101E	526	HTHLP	GTVELL	WAPECA	AFDTELFGHW	TVSSDWPFM
1082	25	Bacteria	Mycobacterium bovis BCG str. Korea 1168P	AGE69053.1	UPI00000D101E	526	HTHLP	GTVELL	WAPECA	AFDTELFGHW	TVSSDWPFM
1083	26	Bacteria	Mycobacterium bovis BCG	ALA79609.1	UPI00000D101E	526	HTHLP	GTVELL	WAPECA	AFDTELFGHW	TVSSDWPFM
1084	27	Bacteria	Mycobacterium bovis BCG str. Moreau RDJ	CCC65631.1	UPI00000D101E	526	HTHLP	GTVELL	WAPECA	AFDTELFGHW	TVSSDWPFM
1085	28	Bacteria	Mycobacterium bovis BCG str. Mexico	AET20322.1	UPI00000D101E	526	HTHLP	GTVELL	WAPECA	AFDTELFGHW	TVSSDWPFM
1086	29	Bacteria	Mycobacterium bovis (strain BCG / Tokyo 172 / ATCC 35737 / TMC 1019)	BAH27327.1	UPI00000D101E	526	HTHLP	GTVELL	WAPECA	AFDTELFGHW	TVSSDWPFM
1087	30	Bacteria	Mycobacterium bovis (strain BCG / Pasteur 1173P2)	CAL73043.1	UPI00000D101E	526	HTHLP	GTVELL	WAPECA	AFDTELFGHW	TVSSDWPFM
1088	31	Bacteria	Mycobacterium bovis	ALV11981.1	UPI00000D101E	526	HTHLP	GTVELL	WAPECA	AFDTELFGHW	TVSSDWPFM
1089	32	Bacteria	Mycobacterium bovis	ALE44607.1	UPI00000D101E	526	HTHLP	GTVELL	WAPECA	AFDTELFGHW	TVSSDWPFM
1090	33	Bacteria	Mycobacterium microti	AMC60768.1	A0A109SQV0	519	HTHLP	GTVELL	WAPECA	AFDTELFGHW	TVSSDWPFM
1091	34	Bacteria	Mycobacterium canettii CIPT 140070017	CCK65215.1	UPI0002A5509C	526	HTHLP	GTVELL	WAPECA	AFDTELFGHW	TVSSDWPFM
1092	35	Bacteria	Mycobacterium tuberculosis	AMC43372.1	UPI00005EE7AD	519	HTHLP	GTVELL	WAPECA	AFDTELFGHW	TVSSDWPFM
1093	36	Bacteria	Mycobacterium tuberculosis	AMC47496.1	A0A0E8BDW3	519	HTHLP	GTVELL	WAPECA	AFDTELFGHW	TVSSDWPFM
1094	37	Bacteria	Mycobacterium tuberculosis	AMC91465.1	UPI00005EE7AD	519	HTHLP	GTVELL	WAPECA	AFDTELFGHW	TVSSDWPFM
1095	38	Bacteria	Mycobacterium tuberculosis	AMC83070.1	UPI00005EE7AD	519	HTHLP	GTVELL	WAPECA	AFDTELFGHW	TVSSDWPFM
1096	39	Bacteria	Mycobacterium tuberculosis	AMC69968.1	UPI00005EE7AD	519	HTHLP	GTVELL	WAPECA	AFDTELFGHW	TVSSDWPFM
1097	40	Bacteria	Mycobacterium tuberculosis	AMC74541.1	UPI00005EE7AD	519	HTHLP	GTVELL	WAPECA	AFDTELFGHW	TVSSDWPFM
1098	41	Bacteria	Mycobacterium bovis BCG str. ATCC 35743	AHM08796.1	UPI00005EE7AD	519	HTHLP	GTVELL	WAPECA	AFDTELFGHW	TVSSDWPFM
1099	42	Bacteria	Mycobacterium tuberculosis	AMC78866.1	UPI00005EE7AD	519	HTHLP	GTVELL	WAPECA	AFDTELFGHW	TVSSDWPFM
1100	43	Bacteria	Mycobacterium bovis	AMC56471.1	UPI00005EE7AD	519	HTHLP	GTVELL	WAPECA	AFDTELFGHW	TVSSDWPFM
1101	44	Bacteria	Mycobacterium bovis BCG	AMC52127.1	UPI00005EE7AD	519	HTHLP	GTVELL	WAPECA	AFDTELFGHW	TVSSDWPFM
1102	45	Bacteria	Mycobacterium tuberculosis	AMC87265.1	UPI0004B66C75	519	HTHLP	GTVELL	WAPECA	AFDTELFGHW	TVSSDWPFM
1103	46	Bacteria	Mycobacterium africanum	AMC65434.1	A0A109SZU9	519	HTHLP	GTVELL	WAPECA	AFDTELFGHW	TVSSDWPFM
1104	47	Bacteria	Mycobacterium canettii	CCK61134.1	UPI0002A5541A	526	HTHLP	GTVELL	WAPECA	AFDTELFGHW	TVSSDWPFM
1105	48	Bacteria	Mycobacterium canettii (strain CIPT 140010059)	CCC45387.1	G0TGN1	526	HTHLP	GTVELL	WAPECA	AFDTELFGHW	TVSSDWPFM
1106	49	Bacteria	Mycobacterium canettii CIPT 140060008	CCK53013.1	UPI0002186C17	526	HTHLP	GTVELL	WAPECA	AFDTELFGHW	TVSSDWPFM
1107	50	Bacteria	Mycobacterium tuberculosis	AIH20221.1	UPI0004DC9C7C	526	HTHLP	GTVELL	WAPECA	AFDTELFGHW	TVSSDWPFM
1108	51	Bacteria	Mycobacterium tuberculosis H37RvSiena	AJF04395.1	UPI00000D101E	526	HTHLP	GTVELL	WAPECA	AFDTELFGHW	TVSSDWPFM
1109	52	Bacteria	Mycobacterium tuberculosis (strain ATCC 25618 / H37Rv)	AIR15811.1	UPI00000D101E	526	HTHLP	GTVELL	WAPECA	AFDTELFGHW	TVSSDWPFM
1110	53	Bacteria	Mycobacterium tuberculosis (strain ATCC 25618 / H37Rv)	CAA16116.1	UPI00000D101E	526	HTHLP	GTVELL	WAPECA	AFDTELFGHW	TVSSDWPFM
1111	54	Bacteria	Mycobacterium tuberculosis (strain ATCC 25177 / H37Ra)	ABQ74844.1	UPI00000D101E	526	HTHLP	GTVELL	WAPECA	AFDTELFGHW	TVSSDWPFM
1112	55	Bacteria	Mycobacterium tuberculosis (strain F11)	ABR07374.1	UPI00000D101E	526	HTHLP	GTVELL	WAPECA	AFDTELFGHW	TVSSDWPFM
1113	56	Bacteria	Mycobacterium tuberculosis EAI5/NITR206	AGL32531.1	UPI00000D101E	526	HTHLP	GTVELL	WAPECA	AFDTELFGHW	TVSSDWPFM
1114	57	Bacteria	Mycobacterium tuberculosis EAI5	AGQ36233.1	UPI00000D101E	526	HTHLP	GTVELL	WAPECA	AFDTELFGHW	TVSSDWPFM
1115	58	Bacteria	Mycobacterium tuberculosis CTRI-2	AEN01498.1	UPI00000D101E	526	HTHLP	GTVELL	WAPECA	AFDTELFGHW	TVSSDWPFM
1116	59	Bacteria	Mycobacterium tuberculosis (strain CDC 1551 / Oshkosh)	AAK47445.1	UPI00000D101E	526	HTHLP	GTVELL	WAPECA	AFDTELFGHW	TVSSDWPFM
1117	60	Bacteria	Mycobacterium tuberculosis (strain CCDC5180)	AHJ56285.1	UPI00000D101E	526	HTHLP	GTVELL	WAPECA	AFDTELFGHW	TVSSDWPFM
1118	61	Bacteria	Mycobacterium tuberculosis (strain CCDC5079)	AEJ47977.1	UPI00000D101E	526	HTHLP	GTVELL	WAPECA	AFDTELFGHW	TVSSDWPFM
1119	62	Bacteria	Mycobacterium tuberculosis BT2	AHJ47987.1	UPI00000D101E	526	HTHLP	GTVELL	WAPECA	AFDTELFGHW	TVSSDWPFM
1120	63	Bacteria	Mycobacterium tuberculosis BT1	AHJ52131.1	UPI00000D101E	526	HTHLP	GTVELL	WAPECA	AFDTELFGHW	TVSSDWPFM
1121	64	Bacteria	Mycobacterium tuberculosis	AJW50286.1	UPI00000D101E	526	HTHLP	GTVELL	WAPECA	AFDTELFGHW	TVSSDWPFM
1122	65	Bacteria	Mycobacterium tuberculosis	AIQ09692.1	UPI00000D101E	526	HTHLP	GTVELL	WAPECA	AFDTELFGHW	TVSSDWPFM
1123	66	Bacteria	Mycobacterium tuberculosis	AIQ05674.1	UPI00000D101E	526	HTHLP	GTVELL	WAPECA	AFDTELFGHW	TVSSDWPFM
1124	67	Bacteria	Mycobacterium tuberculosis 7199-99	CCG12913.1	UPI00000D101E	526	HTHLP	GTVELL	WAPECA	AFDTELFGHW	TVSSDWPFM
1125	68	Bacteria	Mycobacterium tuberculosis	AIH16414.1	UPI00000D101E	526	HTHLP	GTVELL	WAPECA	AFDTELFGHW	TVSSDWPFM
1126	69	Bacteria	Mycobacterium tuberculosis 49-02	CDM11439.1	UPI00000D101E	526	HTHLP	GTVELL	WAPECA	AFDTELFGHW	TVSSDWPFM
1127	70	Bacteria	Mycobacterium tuberculosis 18b	AJK63067.1	UPI00000D101E	526	HTHLP	GTVELL	WAPECA	AFDTELFGHW	TVSSDWPFM
1128	71	Bacteria	Mycobacterium tuberculosis	AIH24005.1	UPI00000D101E	526	HTHLP	GTVELL	WAPECA	AFDTELFGHW	TVSSDWPFM
1129	72	Bacteria	Mycobacterium tuberculosis	AIH27785.1	UPI00000D101E	526	HTHLP	GTVELL	WAPECA	AFDTELFGHW	TVSSDWPFM
1130	73	Bacteria	Mycobacterium tuberculosis	AIH31318.1	UPI00000D101E	526	HTHLP	GTVELL	WAPECA	AFDTELFGHW	TVSSDWPFM
1131	74	Bacteria	Mycobacterium tuberculosis	AIH34775.1	UPI00000D101E	526	HTHLP	GTVELL	WAPECA	AFDTELFGHW	TVSSDWPFM
1132	75	Bacteria	Mycobacterium tuberculosis	AIH38231.1	UPI00000D101E	526	HTHLP	GTVELL	WAPECA	AFDTELFGHW	TVSSDWPFM
1133	76	Bacteria	Mycobacterium tuberculosis	AIH41521.1	UPI00000D101E	526	HTHLP	GTVELL	WAPECA	AFDTELFGHW	TVSSDWPFM
1134	77	Bacteria	Mycobacterium tuberculosis	AIH47928.1	UPI00000D101E	526	HTHLP	GTVELL	WAPECA	AFDTELFGHW	TVSSDWPFM
1135	78	Bacteria	Mycobacterium tuberculosis	AIH54186.1	UPI00000D101E	526	HTHLP	GTVELL	WAPECA	AFDTELFGHW	TVSSDWPFM
1136	79	Bacteria	Mycobacterium tuberculosis	AIH59911.1	UPI00000D101E	526	HTHLP	GTVELL	WAPECA	AFDTELFGHW	TVSSDWPFM
1137	80	Bacteria	Mycobacterium tuberculosis	AIH63167.1	UPI00000D101E	526	HTHLP	GTVELL	WAPECA	AFDTELFGHW	TVSSDWPFM
1138	81	Bacteria	Mycobacterium tuberculosis	AIH66538.1	UPI00000D101E	526	HTHLP	GTVELL	WAPECA	AFDTELFGHW	TVSSDWPFM
1139	82	Bacteria	Mycobacterium tuberculosis	AIH69878.1	UPI00000D101E	526	HTHLP	GTVELL	WAPECA	AFDTELFGHW	TVSSDWPFM
1140	83	Bacteria	Mycobacterium tuberculosis	AIH77333.1	UPI00000D101E	526	HTHLP	GTVELL	WAPECA	AFDTELFGHW	TVSSDWPFM
1141	84	Bacteria	Mycobacterium tuberculosis	AIH81065.1	UPI00000D101E	526	HTHLP	GTVELL	WAPECA	AFDTELFGHW	TVSSDWPFM
1142	85	Bacteria	Mycobacterium tuberculosis	AIH84667.1	UPI00000D101E	526	HTHLP	GTVELL	WAPECA	AFDTELFGHW	TVSSDWPFM
1143	86	Bacteria	Mycobacterium tuberculosis	AIH87483.1	UPI00000D101E	526	HTHLP	GTVELL	WAPECA	AFDTELFGHW	TVSSDWPFM
1144	87	Bacteria	Mycobacterium tuberculosis	AIH91162.1	UPI00000D101E	526	HTHLP	GTVELL	WAPECA	AFDTELFGHW	TVSSDWPFM
1145	88	Bacteria	Mycobacterium tuberculosis	AIH94921.1	UPI00000D101E	526	HTHLP	GTVELL	WAPECA	AFDTELFGHW	TVSSDWPFM
1146	89	Bacteria	Mycobacterium canettii CIPT 140070008	CCK57078.1	UPI0002A59E67	526	HTHLP	GTVELL	WAPECA	AFDTELFGHW	TVSSDWPFM
1147	90	Bacteria	Mycobacterium tuberculosis	AIH98494.1	UPI00000D101E	526	HTHLP	GTVELL	WAPECA	AFDTELFGHW	TVSSDWPFM
1148	91	Bacteria	Mycobacterium tuberculosis	AGV30867.1	UPI0003AB4A97	526	HTHLP	GTVELL	WAPECA	AFDTELFGHW	TVSSDWPFM
1149	92	Bacteria	Mycobacterium marinum (strain ATCC BAA-535 / M)	ACC40132.1	B2HID8	531	HTHLP	GTVELL	WAPECA	AFDTELFGHW	TVSSDWPFM
1150	93	Bacteria	Mycobacterium haemophilum	AKN17720.1	UPI000655E60B	525	HTHLP	GTVELL	WAPECA	AFDTELFGHW	TVSSDWPFM
1151	94	Bacteria	Mycobacterium sp. EPa45	AKK26976.1	A0A0G3INR6	520	HTHLP	GTVELL	WAPECA	AFDTELFGHW	TVSSDWPFM
1152	95	Bacteria	Mycobacterium leprae (strain Br4923)	CAR71809.1	A0A0H3N019	522	HTHLP	GTVELL	WAPECA	AFDTELFGHW	TVSSDWPFM
1153	96	Bacteria	Mycobacterium leprae (strain TN)	CAC30667.1	Q9CBR4	522	HTHLP	GTVELL	WAPECA	AFDTELFGHW	TVSSDWPFM
1154	97	Bacteria	Mycobacterium marinum E11	CDM75751.1	UPI000406EB54	531	HTHLP	GTVELL	WAPECA	AFDTELFGHW	TVSSDWPFM
1155	98	Bacteria	Mycobacterium liflandii (strain 128FXT)	AGC61750.1	L7V5B0	531	HTHLP	GTVELL	WAPECA	AFDTELFGHW	TVSSDWPFM
1156	99	Bacteria	Mycobacterium ulcerans (strain Agy99)	ABL04377.1	A0PPV8	531	HTHLP	GTVELL	WAPECA	AFDTELFGHW	TVSSDWPFM
1157	100	Bacteria	Mycobacterium simiae (Mycobacterium habana)	AMP26382.1	A0A127RJU6	517	HTHLP	GTVELL	WAPECA	AFDTELFGHW	TVSSDWPFM
1158	101	Bacteria	Mycobacterium indicus pranii (strain DSM 45239 / MTCC 9506)	AFS15766.1	J9WKD5	526	HTHLP	GTVELL	WAPECA	AFDTELFGHW	TVSSDWPFM
1159	102	Bacteria	Mycobacterium intracellulare (strain ATCC 13950 / DSM 43223 / JCM 6384 / NCTC 13025 / 3600)	AFC44926.1	H8IJ75	526	HTHLP	GTVELL	WAPECA	AFDTELFGHW	TVSSDWPFM
1160	103	Bacteria	Mycobacterium intracellulare MOTT-02	AFC50062.1	UPI0001B45DAA	526	HTHLP	GTVELL	WAPECA	AFDTELFGHW	TVSSDWPFM
1161	104	Bacteria	Mycobacterium intracellulare MOTT-64	AFC55332.1	UPI0001B45DAA	526	HTHLP	GTVELL	WAPECA	AFDTELFGHW	TVSSDWPFM
1162	105	Bacteria	Mycobacterium intracellulare	AIT86652.1	UPI00051F7B78	526	HTHLP	GTVELL	WAPECA	AFDTELFGHW	TVSSDWPFM
1163	106	Bacteria	Mycobacterium sp. MOTT36Y	AFJ36658.1	I2AH84	526	HTHLP	GTVELL	WAPECA	AFDTELFGHW	TVSSDWPFM
1164	107	Bacteria	Mycobacterium yongonense 05-1390	AGP65300.1	S4ZFE4	526	HTHLP	GTVELL	WAPECA	AFDTELFGHW	TVSSDWPFM
1165	108	Bacteria	Mycobacterium avium subsp. Avium	AIV26228.1	UPI0000E8453A	534	HTHLP	GTVELL	WAPECA	AFDTELFGHW	TVSSDWPFM
1166	109	Bacteria	Mycobacterium avium subsp. avium 2285 (S)	AIR25001.1	UPI0000E8453A	534	HTHLP	GTVELL	WAPECA	AFDTELFGHW	TVSSDWPFM
1167	110	Bacteria	Mycobacterium avium subsp. avium 2285 ®	AIR57808.1	UPI0000E8453A	534	HTHLP	GTVELL	WAPECA	AFDTELFGHW	TVSSDWPFM
1168	111	Bacteria	Mycobacterium avium (strain 104)	ABK66576.1	A0A0H2ZX96	534	HTHLP	GTVELL	WAPECA	AFDTELFGHW	TVSSDWPFM
1169	112	Bacteria	Mycobacterium avium subsp. hominissuis (strain TH135)	BAN32374.1	T2GXI6	534	HTHLP	GTVELL	WAPECA	AFDTELFGHW	TVSSDWPFM
1170	113	Bacteria	Mycobacterium paratuberculosis	AJK74211.1	UPI0000238ACA	534	HTHLP	GTVELL	WAPECA	AFDTELFGHW	TVSSDWPFM
1171	114	Bacteria	Mycobacterium paratuberculosis	AJK78365.1	UPI0000238ACA	534	HTHLP	GTVELL	WAPECA	AFDTELFGHW	TVSSDWPFM
1172	115	Bacteria	Mycobacterium paratuberculosis (strain ATCC BAA-968 / K-10)	AAS05611.1	UPI0000238ACA	534	HTHLP	GTVELL	WAPECA	AFDTELFGHW	TVSSDWPFM
1173	116	Bacteria	Mycobacterium avium subsp. paratuberculosis MAP4	AGL35688.1	UPI0000238ACA	534	HTHLP	GTVELL	WAPECA	AFDTELFGHW	TVSSDWPFM
1174	117	Bacteria	Mycobacterium sp. (strain JLS)	ABN97636.1	UPI0000F2A128	521	HTHLP	GTVELL	WAPECA	AFDTELFGHW	TVSSDWPFM
1175	118	Bacteria	Mycobacterium bovis	ANG88712.1	UPI0005C7CC35	526	HTHLP	GTVELL	WAPECA	AFDTELFGHW	TVSSDWPFM
1176	119	Bacteria	Mycobacterium sp. (strain KMS)	ABL91113.1	A1UE55	521	HTHLP	GTVELL	WAPECA	AFDTELFGHW	TVSSDWPFM
1177	120	Bacteria	Mycobacterium sp. (strain MCS)	ABG07977.1	UPI0000D859F9	521	HTHLP	GTVELL	WAPECA	AFDTELFGHW	TVSSDWPFM
1178	121	Bacteria	Mycobacterium sp. djl-10	ANW64149.1	A0A1B1WGE6	513	HTHLP	GTVELL	WAPECA	AFDTELFGHW	TVSSDWPFM
1179	122	Bacteria	Mycobacterium tuberculosis	ANZ83756.1	UPI00005EE7AD	519	HTHLP	GTVELL	WAPECA	AFDTELFGHW	TVSSDWPFM
1180	123	Bacteria	Mycobacterium bovis (strain BCG / Tokyo 172 / ATCC 35737 / TMC 1019)	AMO11384.1	UPI00000D101E	526	HTHLP	GTVELL	WAPECA	AFDTELFGHW	TVSSDWPFM
1181	124	Bacteria	Mycobacterium avium	ANR92425.1	UPI000807376D	534	HTHLP	GTVELL	WAPECA	AFDTELFGHW	TVSSDWPFM
1182	125	Bacteria	Mycobacterium paratuberculosis	ANH29682.1	UPI0000238ACA	534	HTHLP	GTVELL	WAPECA	AFDTELFGHW	TVSSDWPFM
1183	126	Bacteria	Mycobacterium ulcerans subsp. shinshuense	BAV40869.1	A0A1B4Y1D9	531	HTHLP	GTVELL	WAPECA	AFDTELFGHW	TVSSDWPFM
1184	127	Bacteria	Mycobacterium tuberculosis	AOE37446.1	UPI00005EE7AD	519	HTHLP	GTVELL	WAPECA	AFDTELFGHW	TVSSDWPFM
1185	128	Bacteria	Mycobacterium sinense (strain JDM601)	AEF36751.1	F5YZ87	509	HTHLP	GTVEML	WAPECA	AFDTELFGHW	TVSSDWPFM
1186	129	Bacteria	Tsukamurella paurometabola (strain ATCC 8368 / DSM 20162 / JCM 10117 / NBRC 16120 / NCTC 13040) (Corynebacterium paurometabolum)	ADG79517.1	D5UU14	512	HSHLP	GTVELL	WAPECA	AFDTELFGHW	CLQSDWPFM
1187	130	Bacteria	Mycobacterium vaccae	ANI39173.1	UPI00028217F3	509	HTHLP	EIVELL	WAPECA	AFDTELFGHW	TVSSDWPFM
1188	131	Bacteria	Mycobacterium kansasii 824	AIR30248.1	UPI0001AF5183	526	HTHLP	GAVELL	WAPECA	AFDTELFGHW	TVSSDWPFM
1189	132	Bacteria	Mycobacterium kansasii 662	AIR20674.1	UPI0001AF5183	526	HTHLP	GAVELL	WAPECA	AFDTELFGHW	TVSSDWPFM
1190	133	Bacteria	Mycobacterium kansasii ATCC 12478	AGZ52905.1	U5WXX4	526	HTHLP	GAVELL	WAPECA	AFDTELFGHW	TVSSDWPFM
1191	134	Bacteria	Mycobacterium neoaurum VKM Ac-1815D	AHC24972.1	V5XAE0	516	HTHLP	GTIELL	WAPECA	AFDTELFGHW	TVSSDWPFM
1192	135	Bacteria	Mycobacterium sp. NRRL B-3805	AMO05503.1	UPI0002EDCFBE	516	HTHLP	GTIELL	WAPECA	AFDTELFGHW	TVSSDWPFM
1193	136	Bacteria	Mycobacterium sp. JS623	AGB22557.1	L0IW49	525	HTHLP	GTIELL	WAPECA	AFDTELFGHW	TVSSDWPFM
1194	137	Bacteria	Mycobacterium sp. YC-RL4	ANE81375.1	A0A172UQJ0	509	HTHLP	GTIELL	WAPECA	AFDTELFGHW	TVSSDWPFM
1195	138	Bacteria	Mycobacterium fortuitum subsp. fortuitum DSM 46621 = ATCC 6841	AMD54570.1	UPI000281F58F	513	HTHLP	GTIELL	WAPECA	AFDTELFGHW	TVSSDWPFM
1196	139	Bacteria	Mycobacterium sp. VKM Ac-1817D	AIY46050.1	A0A0A1FQN5	513	HTHLP	GTIELL	WAPECA	AFDTELFGHW	TVSSDWPFM
1197	140	Bacteria	Mycobacterium gilvum (strain PYR-GCK) (Mycobacterium flavescens (strain ATCC 700033 / PYR-GCK))	ABP46730.1	A4TDZ1	531	HTHLP	QTIELL	WAPECA	AFDTELFGHW	TVSSDWPFM
1198	141	Bacteria	Mycobacterium gilvum (strain DSM 45189 / LMG 24558 / Spyr1)	ADU00216.1	E6TIE5	531	HTHLP	QTIELL	WAPECA	AFDTELFGHW	TVSSDWPFM
1199	142	Bacteria	Mycobacterium smegmatis	AIU14159.1	UPI0000E85247	514	HTHLP	ETIELL	WAPECA	AFDTELFGHW	TVSSDWPFM
1200	143	Bacteria	Mycobacterium goodii	AKS35075.1	A0A0K0XCG2	514	HTHLP	ETIELL	WAPECA	AFDTELFGHW	TVSSDWPFM
1201	144	Bacteria	Mycobacterium smegmatis	AIU20782.1	UPI0000E85247	514	HTHLP	ETIELL	WAPECA	AFDTELFGHW	TVSSDWPFM
1202	145	Bacteria	Mycobacterium smegmatis (strain ATCC 700084 / mc(2)155)	ABK71455.1	A0QUV4	514	HTHLP	ETIELL	WAPECA	AFDTELFGHW	TVSSDWPFM
1203	146	Bacteria	Mycobacterium smegmatis	CKH56180.1	A0A0D6HT59	514	HTHLP	ETIELL	WAPECA	AFDTELFGHW	TVSSDWPFM
1204	147	Bacteria	Mycobacterium phlei	AMO60828.1	UPI000777F063	506	HTHLP	ETIELL	WAPECA	AFDTELFGHW	TVSSDWPFM
1205	148	Bacteria	Mycobacterium fortuitum	ALI26158.1	A0A0N9Y9N2	513	HTHLP	ETIELL	WAPECA	AFDTELFGHW	TVSSDWPFM
1206	149	Bacteria	Mycobacterium vanbaalenii (strain DSM 7251 / PYR-1)	ABM12912.1	A1T6W2	532	HTHLP	EVIELL	WAPECA	AFDTELFGHW	TVSSDWPFM
1207	150	Bacteria	Mycobacterium rhodesiae (strain NBB3)	AEV76421.1	G8RQF5	518	HTHLP	EAIELL	WAPECA	AFDTELFGHW	TVSSDWPFM
1208	151	Bacteria	Mycobacterium sp. QIA-37	AMW20884.1	A0A145TYV4	517	HTHLP	RAIELL	WAPECA	AFDTELFGHW	TVSSDWPFM
1209	152	Bacteria	Mycobacterium chelonae	AKC39772.1	A0A0E3XPA6	517	HTHLP	RAIELL	WAPECA	AFDTELFGHW	TVSSDWPFM
1210	153	Bacteria	Mycobacterium chelonae CCUG 47445	ANA99313.1	UPI000618D032	517	HTHLP	RAIELL	WAPECA	AFDTELFGHW	TVSSDWPFM
1211	154	Bacteria	Mycobacterium immunogenum	AMT71846.1	UPI0005BD1C0D	520	HTHLP	RAIELL	WAPECA	AFDTELYGHW	TVSSDWPFM
1212	155	Bacteria	Mycobacterium immunogenum	ANO04974.1	UPI0005BD1C0D	520	HTHLP	RAIELL	WAPECA	AFDTELYGHW	TVSSDWPFM
1213	156	Bacteria	Mycobacterium abscessus	ANO25344.1	A0A0U0YT89	517	HTHLP	KAIELL	WAPECA	AFDTELYGHW	TVSSDWPFM
1214	157	Bacteria	Mycobacterium abscessus	ANO15267.1	UPI000241C718	517	HTHLP	KAIELL	WAPECA	AFDTELYGHW	TVSSDWPFM
1215	158	Bacteria	Mycobacterium abscessus	ANO21987.1	UPI0002686A25	507	HTHLP	KAIELL	WAPECA	AFDTELYGHW	TVSSDWPFM
1216	159	Bacteria	Mycobacterium abscessus	ANO00120.1	UPI00033281E9	517	HTHLP	KAIELL	WAPECA	AFDTELYGHW	TVSSDWPFM
1217	160	Bacteria	Mycobacterium abscessus subsp. bolletii 50594	AGM29907.1	R4UDS2	517	HTHLP	KAIELL	WAPECA	AFDTELYGHW	TVSSDWPFM
1218	161	Bacteria	Mycobacterium abscessus	ANO12256.1	UPI0002686A25	507	HTHLP	KAIELL	WAPECA	AFDTELYGHW	TVSSDWPFM
1219	162	Bacteria	Mycobacterium abscessus	AMU31954.1	UPI00033281E9	517	HTHLP	KAIELL	WAPECA	AFDTELYGHW	TVSSDWPFM
1220	163	Bacteria	Mycobacterium abscessus	AMU76399.1	UPI00033281E10	517	HTHLP	KAIELL	WAPECA	AFDTELYGHW	TVSSDWPFM
1221	164	Bacteria	Mycobacterium abscessus	AMU61857.1	UPI00023179ED	517	HTHLP	KAIELL	WAPECA	AFDTELYGHW	TVSSDWPFM
1222	165	Bacteria	Mycobacterium abscessus subsp. bolletii str. GO 06	AFN63991.2	UPI00023179ED	517	HTHLP	KAIELL	WAPECA	AFDTELYGHW	TVSSDWPFM
1223	166	Bacteria	Mycobacterium abscessus	AMU36836.1	UPI00023179ED	517	HTHLP	KAIELL	WAPECA	AFDTELYGHW	TVSSDWPFM
1224	167	Bacteria	Mycobacterium abscessus	AMU41883.1	UPI00023179ED	517	HTHLP	KAIELL	WAPECA	AFDTELYGHW	TVSSDWPFM
1225	168	Bacteria	Mycobacterium abscessus	AIV15433.1	UPI00023179ED	517	HTHLP	KAIELL	WAPECA	AFDTELYGHW	TVSSDWPFM
1226	169	Bacteria	Mycobacterium abscessus	AMU27153.1	UPI00023179ED	517	HTHLP	KAIELL	WAPECA	AFDTELYGHW	TVSSDWPFM
1227	170	Bacteria	Mycobacterium abscessus subsp. Bolletii	AIR42406.1	UPI000241C718	517	HTHLP	KAIELL	WAPECA	AFDTELYGHW	TVSSDWPFM
1228	171	Bacteria	Mycobacterium abscessus	AIV19962.1	UPI00023179ED	517	HTHLP	KAIELL	WAPECA	AFDTELYGHW	TVSSDWPFM
1229	172	Bacteria	Mycobacterium abscessus	AMU66732.1	UPI000241C718	517	HTHLP	KAIELL	WAPECA	AFDTELYGHW	TVSSDWPFM
1230	173	Bacteria	Mycobacterium abscessus subsp. bolletii CCUG 48898 = JCM 15300	BAP98141.1	UPI000241C718	517	HTHLP	KAIELL	WAPECA	AFDTELYGHW	TVSSDWPFM
1231	174	Bacteria	Mycobacterium abscessus subsp. Bolletii	AIV12124.1	UPI0001660E59	520	HTHLP	KAIELL	WAPECA	AFDTELYGHW	TVSSDWPFM
1232	175	Bacteria	Mycobacterium abscessus	AMU58537.1	UPI0005E3E313	507	HTHLP	KAIELL	WAPECA	AFDTELYGHW	TVSSDWPFM
1233	176	Bacteria	Mycobacterium abscessus	ALM19537.1	UPI0002686A25	507	HTHLP	KAIELL	WAPECA	AFDTELYGHW	TVSSDWPFM
1234	177	Bacteria	Mycobacterium abscessus subsp. bolletii 103	AIR34525.1	UPI0001660E59	520	HTHLP	KAIELL	WAPECA	AFDTELYGHW	TVSSDWPFM
1235	178	Bacteria	Mycobacterium abscessus	AMU53584.1	UPI0002686A25	507	HTHLP	KAIELL	WAPECA	AFDTELYGHW	TVSSDWPFM
1236	179	Bacteria	Mycobacterium abscessus subsp. Bolletii	AIR39404.1	UPI0001660E59	520	HTHLP	KAIELL	WAPECA	AFDTELYGHW	TVSSDWPFM
1237	180	Bacteria	Mycobacterium abscessus (strain ATCC 19977 / DSM 44196 / CIP 104536 / JCM 13569 / NCTC 13031 / TMC 1543)	CAM63441.1	B1MDX2	520	HTHLP	KAIELL	WAPECA	AFDTELYGHW	TVSSDWPFM
1238	181	Bacteria	Mycobacterium abscessus	AMU48557.1	UPI0002686A25	507	HTHLP	KAIELL	WAPECA	AFDTELYGHW	TVSSDWPFM
1239	182	Bacteria	Mycobacterium saopaulense	ALR12560.1	A0A1S1JSB7	517	HTHLP	KAIELL	WAPECA	AFDTELYGHW	TVSSDWPFM
1240	183	Bacteria	Mycobacterium abscessus	AMU22123.1	UPI0005DF3B28	517	HTHLP	KAIELL	WAPECA	AFDTELYGHW	TVSSDWPFM
1241	184	Bacteria	Mycobacterium abscessus UC22	AKP61133.1	UPI00066806F5	507	HTHLP	KAIELL	WAPECA	AFDTELYGHW	TVSSDWPFM
1242	185	Bacteria	Mycobacterium abscessus	AMU73066.1	UPI00078D85E4	507	HTHLP	KAIELL	WAPECA	AFDTELYGHW	TVSSDWPFM
1243	186	Bacteria	Mycobacterium chubuense (strain NBB4)	AFM16607.1	I4BH50	524	HTHLP	GVIELL	WAPECA	AFDTELFGHW	TVSSDWPFM
1244	187	Bacteria	Gordonia sp. QH-11	ALG84088.1	A0A0N9MPF5	510	HSHLP	GVIELL	WAPECA	AFDTELYGHW	TVQSDWPFM
1245	188	Bacteria	Gordonia bronchialis (strain ATCC 25592 / DSM 43247 / JCM 3198 / NCTC 10667) (Rhodococcus bronchialis)	ACY22467.1	D0LCX4	522	HSHLP	GVIEVL	WAPECA	AFDTELFGHW	TVASDWPFM
1246	189	Bacteria	Gordonia polyisoprenivorans (strain DSM 44266 / VH2)	AFA74069.1	H6MVH5	520	HSHLP	GVAEIL	WAPECA	AFDTELFGHW	TVSSDWPFM
1247	190	Bacteria	Gordonia sp. KTR9	AFR49935.1	J9SCK1	544	HSHLP	GVAEIL	WAPECA	AFDTELFGHW	TVSSDWPFM
1248	191	Bacteria	Gordonia terrae	ANY24233.1	UPI00024F5D86	535	HSHLP	GVAEIL	WAPECA	AFDTELFGHW	TVSSDWPFM
1249	192	Bacteria	Rhodococcus sp. PBTS 1	AMY18676.1	A0A143Q6Z6	524	HSHLP	RAVELL	WAPECA	AFDTELFGHW	TVSSDWAFM
1250	193	Bacteria	Rhodococcus aetherivorans	AKE90569.1	UPI0003E26D86	518	HSHLP	EAVELL	WAPECA	AFDTELFGHW	TVSSDWAFM
1251	194	Bacteria	Rhodococcus sp. WB1	ANZ24688.1	UPI00081A8D7F	518	HSHLP	EAVELL	WAPECA	AFDTELFGHW	TVSSDWAFM
1252	195	Bacteria	Nocardia farcinica (strain IFM 10152)	BAD59130.1	Q5YRR1	536	HSHLP	EVVELL	WAPECG	AFDTELFGHW	TVSSDWAFM
1253	196	Bacteria	Nocardia farcinica	CRY83696.1	A0A0H5PMH9	536	HSHLP	EVVELL	WAPECG	AFDTELFGHW	TVSSDWAFM
1254	197	Bacteria	Nocardia nova SH22a	AHH16794.1	W5TC83	523	HSHLP	GAIELL	WAPECG	AFDTELFGHW	TVSSDWAFM
1255	198	Bacteria	Nocardia cyriacigeorgica (strain GUH-2)	CCF64806.1	H6R856	512	HSHLP	EAIELL	WAPECG	AFDTELFGHW	TVSSDWAFM
1256	199	Bacteria	Rhodococcus equi (strain 103S) (Corynebacterium equi)	CBH49176.1	E4WJR8	519	HSHLP	EAIELL	WAPECG	AFDTELFGHW	TVSSDWAFM
1257	200	Bacteria	Nocardia brasiliensis ATCC 700358	AFU04399.1	K0F4A7	534	HSHLP	DAIELL	WAPECG	AFDTELFGHW	TVSSDWAFM
1258	201	Bacteria	Rhodococcus pyridinivorans SB3094	AHD20411.1	V9XAE4	516	HSHLP	DAIELL	WGPECG	AFDTELFGHW	TVSSDWAFM
1259	202	Bacteria	Rhodococcus sp. P52	AOD23736.1	A0A1B2UHU1	506	HSHLP	DAIELL	WGPECG	AFDTELFGHW	TVSSDWAFM
1260	203	Bacteria	Rhodococcus opacus PD630	AHK30346.1	W8GXU5	532	HSHLP	GAFELL	WGPECG	AFDTELFGHW	TVSSDWAFM
1261	204	Bacteria	Rhodococcus opacus (Nocardia opaca)	ANS27450.1	A0A1B1K4A6	532	HSHLP	GAFELL	WGPECG	AFDTELFGHW	TVSSDWAFM
1262	205	Bacteria	Rhodococcus sp. 008	ANQ75170.1	UPI0008062EEB	511	HSHLP	EAFELL	WGPECG	AFDTELFGHW	TVSSDWAFM
1263	206	Bacteria	Rhodococcus erythropolis (Arthrobacter picolinophilus)	AKD97266.1	A0A0E4A5J7	511	HSHLP	EAFELL	WGPECG	AFDTELFGHW	TVSSDWAFM
1264	207	Bacteria	Rhodococcus erythropolis (strain PR4 / NBRC 100887)	BAH33079.1	C0ZXJ4	522	HSHLP	EAFELL	WGPECG	AFDTELFGHW	TVSSDWAFM
1265	208	Bacteria	Rhodococcus erythropolis CCM2595	AGT92086.1	UPI00038DC98A	522	HSHLP	EAFELL	WGPECG	AFDTELFGHW	TVSSDWAFM
1266	209	Bacteria	Rhodococcus erythropolis R138	ALU71596.1	A0A0U3IYV5	522	HSHLP	EAFELL	WGPECG	AFDTELFGHW	TVSSDWAFM
1267	210	Bacteria	Rhodococcus opacus (strain B4)	BAH54760.1	C1B1R5	532	HSHLP	EAFELL	WGPECG	AFDTELFGHW	TVSSDWAFM
1268	211	Bacteria	Rhodococcus jostii (strain RHA1)	ABG98235.1	Q0S2K1	532	HSHLP	EAFELL	WGPECG	AFDTELFGHW	TVSSDWAFM
1269	212	Bacteria	Rhodococcus opacus (Nocardia opaca)	AII04577.1	A0A076EH91	532	HSHLP	EAFELL	WGPECG	AFDTELFGHW	TVSSDWAFM
1270	213	Bacteria	Segniliparus rotundus (strain ATCC BAA-972 / CDC 1076 / CIP 108378 / DSM 44985 / JCM 13578)	ADG97865.1	D6Z7D5	522	HTHLP	GVIELL	WAPECA	AFDTELFGHW	TVASDWAFL
1271	214	Bacteria	Frankia symbiont subsp. Datisca glomerata	AEH11065.1	F8B543	522	HSHLP	GVVELL	WAPECA	AFDTELFGHH	TSASDWAFC
1272	215	Bacteria	Rhodococcus sp. B7740	AJW39566.1	A0A0D5A9Q1	519	HSHLP	GTVELL	WAPECG	AFDTELFGHW	AVASDWAFM
1273	216	Bacteria	Rhodococcus fascians D188	AMY56062.1	A0A165N8Y5	512	HSHLP	GIVELL	WAPECG	AFDTELFGHW	AVASDWAFM
1274	217	Bacteria	Rhodococcus sp. PBTS 2	AMY24797.1	A0A143QQY2	506	HSHLP	GIVELL	WAPECG	AFDTELFGHW	AVASDWAFM
1275	218	Bacteria	Hoyosella subflava (strain DSM 45089 / JCM 17490 / NBRC 109087 / DQS3-9A1) (Amycolicicoccus subflavus)	AEF41669.1	F6ENK0	535	HSHLP	GAIELL	WAPECA	AFDTELFGHW	CLASDWAFM
1276	219	Bacteria	Saccharopolyspora erythraea (strain ATCC 11635 / DSM 40517 / JCM 4748 / NBRC 13426 / NCIMB 8594 / NRRL 2338)	CAM05372.1	A4FMU7	493	HSHLP	DVVELI	WAPECA	AFDTELFGHW	ALASDWAFM
1277	220	Bacteria	Lawsonella clevelandensis (Corynebacteriales)	ALE34260.1	UPI0006B65664	527	HSHLP	GVIEML	WAPECA	AFDTELFGHW	ALQSDWAFL
1278	221	Bacteria	Lawsonella clevelandensis (Corynebacteriales)	ALE18597.1	A0A0M5KZF1	528	HSHLP	GVIEML	WAPECA	AFDTELFGHW	ALQSDWAFL
1279	222	Bacteria	Pseudonocardia dioxanivorans (strain ATCC 55486 / DSM 44775 / JCM 13855 / CB1190)	AEA23989.1	F4CMK5	524	HSHLP	GALELL	WAPECG	AFDTELFGHW	ALSSDWAFM
1280	223	Bacteria	Pseudonocardia sp.	ALL75757.1	UPI0006CB048F	515	HSHLP	GAVELL	WAPECG	AFDTELFGHW	ALSSDWAFM
1281	224	Bacteria	Pseudonocardia sp. HH130630-07	ANY05672.1	A0A1B1ZIT7	512	HSHLP	GAVELL	WAPECG	AFDTELFGHW	ALSSDWAFM
1282	225	Bacteria	Pseudonocardia sp. EC080619-01	ALL82784.1	A0A0P0SEN2	515	HSHLP	GAVELL	WAPECG	AFDTELFGHW	ALSSDWAFM
1283	226	Bacteria	Pseudonocardia sp. EC080625-04	ALE72450.1	UPI0006CB048F	515	HSHLP	GAVELL	WAPECG	AFDTELFGHW	ALSSDWAFM
1284	227	Bacteria	Pseudonocardia sp. AL041005-10	ALE78799.1	A0A0M3U8G4	497	HSHLP	GAVELL	WAPECG	AFDTELFGHW	ALSSDWAFM
1285	228	Bacteria	Pseudonocardia sp. HH130629-09	ALE84985.1	A0A0M3UBV8	497	HSHLP	GAVELL	WAPECG	AFDTELFGHW	ALSSDWAFM
1286	229	Bacteria	Saccharothrix espanaensis (strain ATCC 51144 / DSM 44229 / JCM 9112 / NBRC 15066 / NRRL 15764)	CCH34492.1	K0KAD9	492	HSHLP	RTVELL	WAPECA	AYDTELYGHW	ALSSDWAFM
1287	230	Bacteria	Actinosynnema mirum (strain ATCC 29888 / DSM 43827 / NBRC 14064 / IMRU 3971)	ACU39864.1	C6WGA0	499	HSHLP	GVVELL	WAPECG	AYDTELYGHW	SLSSDWAFM
1288	231	Bacteria	Amycolatopsis methanolica 239	AIJ21546.1	A0A076MRJ9	493	HSHLP	GVVELL	WAPECG	AYDTELFGHW	ALSSDWAFM
1289	232	Bacteria	Kutzneria albida DSM 43870	AHI00841.1	W5WJB9	502	HSHLP	GVIELL	WAPECG	AYDTELFGHW	ALSSDWAFM
1290	233	Bacteria	Saccharomonospora viridis (strain ATCC 15386 / DSM 43017 / JCM 3036 / NBRC 12207 / P101)	ACU97810.1	C7MW41	505	HSHLP	QVIELL	WAPECG	AYDTELFGHW	ALSSDWAFM
1291	234	Bacteria	Lentzea sp. DHS C013	ANZ38203.1	A0A1B2HKG6	497	HSHLP	QTIELL	WAPECG	AYDTELYGHW	ALSSDWAFM
1292	235	Bacteria	Amycolatopsis mediterranei RB	AGT82302.1	UPI0001DB3B81	501	HSHLP	STIELL	WAPECG	AYDTELFGHW	ALESDWAFM
1293	236	Bacteria	Amycolatopsis mediterranei (strain S699) (Nocardia mediterranei)	AEK40166.1	G0FL71	501	HSHLP	STIELL	WAPECG	AYDTELFGHW	ALESDWAFM
1294	237	Bacteria	Amycolatopsis mediterranei (strain U-32)	ADJ43460.1	A0A0H3CZE9	501	HSHLP	STIELL	WAPECG	AYDTELFGHW	ALESDWAFM
1295	238	Bacteria	Kibdelosporangium phytohabitans	ALG13206.1	A0A0N9IA02	505	HSHLP	GTIELL	WAPECG	AYDTELFGHW	ALSSDWAFM
1296	239	Bacteria	Amycolatopsis japonica	AIG74521.1	A0A075UQ60	503	HSHLP	GTIELL	WAPECG	AYDTELFGHW	ALSSDWAFM
1297	240	Bacteria	Kibdelosporangium sp. MJ126-NF4	CTQ92324.1	A0A0K3B3X5	505	HSHLP	GTIELL	WAPECG	AYDTELFGHW	ALSSDWAFM
1298	241	Bacteria	Amycolatopsis orientalis HCCB10007	AGM08854.1	R4SZT1	503	HSHLP	GTIELL	WAPECG	AYDTELFGHW	ALSSDWAFM
1299	242	Bacteria	Amycolatopsis lurida NRRL 2430	AJK56553.1	A0A093AZI8	503	HSHLP	GTIELL	WAPECG	AYDTELFGHW	ALSSDWAFM
1300	243	Bacteria	Amycolatopsis orientalis (Nocardia orientalis)	ANN15767.1	A0A193BU77	503	HSHLP	GTIELL	WAPECG	AYDTELFGHW	ALSSDWAFM
1301	244	Bacteria	Marinitoga piezophila (strain DSM 14283 / JCM 11233 / KA3)	AEX85953.1	H2J4L1	528	HSHLP	GYLELI	WLPELA	AFNTDFFGHW	TQSSDWAFI
1302	245	Bacteria	Coprothermobacter proteolyticus (strain ATCC 35245 / DSM 5265 / BT)	ACI16815.1	B5YA09	526	HTHLP	GYLTLI	WLPECA	TFDTELFGHW	LTASDWQFL
1303	246	Bacteria	Phycisphaera mikurensis (strain NBRC 102666 / KCTC 22515 / FYK2301M01)	BAM04561.1	I0IH23	569	HGHLP	GRLEVL	WFPECA	TFDAELFGHW	LQASDWPFV
1304	247	Bacteria	Conexibacter woesei (strain DSM 14684 / JCM 11494 / NBRC 100937 / ID131577)	ADB53066.1	D3F9X1	491	HTHMP	AAHAAW	WLPECA	AIDTELLGHW	LQASDWAFQ
1305	248	Bacteria	Chondromyces crocatus	AKT39918.1	A0A0K1EH44	991	NTHMP	DGLELW	WLPECA	AFDTELFGHW	LSASDYLFM
1306	249	Bacteria	Corallococcus coralloides (strain ATCC 25202 / DSM 2259 / NBRC 100086 / M2) (Myxococcus coralloides)	AFE04056.1	H8MV84	994	NTHMP	SNVQLW	WLPECA	AFDTELFGHW	FSGSDLLFM
1307	250	Bacteria	Terriglobus roseus (strain DSM 18391 / NRRL B-41598 / KBS 63)	AFL89773.1	I3ZKK5	566	HAHLP	GAVHLL	WLPECG	PFDLELFGHW	MESSDWPTL
1308	251	Bacteria	Exiguobacterium sp. MH3	AHA29167.1	UPI0003C3D3B6	727	HAHLP	GYLDLI	WMPECA	PFDAELFGHW	AVSSDWPFI
1309	252	Bacteria	Exiguobacterium antarcticum (strain B7)	AFS69980.1	K0AAR9	727	HAHLP	GYLELM	WMPECA	PFDAELFGHW	AVSSDWPFI
1310	253	Bacteria	Exiguobacterium sibiricum (strain DSM 17290 / JCM 13490 / 255-15)	ACB60346.1	B1YLB4	727	HAHLP	GYLELM	WMPECA	PFDAELFGHW	AVSSDWPFI
1311	254	Bacteria	Bacillus halodurans (strain ATCC BAA-125 / DSM 18197 / FERM 7344 / JCM 9153 / C-125)	BAB05134.1	Q9KD04	923	HAHLP	EQCTLM	WLPECA	PFDAELFGHW	AVSSDWAFI
1312	255	Bacteria	Bacillus pseudofirmus (strain OF4)	ADC50836.1	D3FYI4	936	HAHLP	GFITLM	WLPECA	PFDAELFGHW	AVSSDWAFI
1313	256	Bacteria	Exiguobacterium sp. (strain ATCC BAA-1283 / AT1b)	ACQ69490.1	C4L3J2	733	HAHLP	GYIDMV	WLPECA	PFDAELFGHW	AVSSDWAFI
1314	257	Bacteria	Fictibacillus arsenicus	ANX12902.1	A0A1B1Z639	932	HAHLP	GKITCI	WLPECA	PFDAELFGHW	AASSDWAFI
1315	258	Bacteria	Fictibacillus phosphorivorans	ANC77868.1	A0A160INE4	933	HAHLP	GKVHCI	WLPECA	PFDAELFGHW	AASSDWAFI
1316	259	Bacteria	Leptospirillum ferriphilum (strain ML-04)	AFS54579.1	J9ZDS7	532	HAHLP	GNLDGL	WVPECA	PFDAELFGHW	AQSSDWPFL
1317	260	Bacteria	Leptospirillum sp. Group II 'CF-1'	AKS24482.1	A0A0K0WQ93	532	HAHLP	GNLDGL	WVPECA	PFDAELFGHW	AQSSDWPFL
1318	261	Bacteria	Leptospirillum ferriphilum YSK	AIA31249.1	A0A059XRS6	532	HAHLP	GNLDGL	WVPECA	PFDAELFGHW	AQSSDWPFL
1319	262	Bacteria	Prochlorococcus marinus subsp. pastoris (strain CCMP1986 / NIES-2087 / MED4)	CAE19524.1	Q7V122	527	HAHLP	GNLDIL	WLPECA	PFDAELFGHW	SESSDWSFI
1320	263	Bacteria	Prochlorococcus marinus (strain MIT 9312)	ABB50135.1	Q31AG0	527	HAHLP	GNLDIL	WLPECA	PFDAELFGHW	SESSDWSFI
1321	264	Bacteria	Prochlorococcus marinus (strain MIT 9515)	ABM72362.1	A2BX51	527	HAHLP	GNLDIL	WLPECA	PFDAELFGHW	SESSDWSFI
1322	265	Bacteria	Prochlorococcus marinus (strain MIT 9215)	ABV50815.1	A8G5D4	533	HAHLP	GNLDIL	WLPECA	PFDAELFGHW	SESSDWSFI
1323	266	Bacteria	Prochlorococcus marinus (strain MIT 9301)	ABO17794.1	A3PDG9	527	HAHLP	GNLDIL	WLPECA	PFDAELFGHW	SESSDWSFI
1324	267	Bacteria	Prochlorococcus sp. MIT 0604	AIQ95217.1	A0A089P6D5	527	HAHLP	GNLDIL	WLPECA	PFDAELFGHW	SESSDWSFI
1325	268	Bacteria	Prochlorococcus marinus (strain AS9601)	ABM70454.1	A2BRP3	527	HAHLP	GNLDIL	WLPECA	PFDAELFGHW	SESSDWSFI
1326	269	Bacteria	Synechococcus sp. KORDI-100	AII42889.1	A0A076H666	522	HAHLP	GIADLL	WLPECA	PFDAELFGHW	AQSSDWSFI
1327	270	Bacteria	Prochlorococcus marinus (strain MIT 9211)	ABX09056.1	A9BB44	520	HAHLP	KALDLM	WLPECA	PFDAELFGHW	AQSSDWSFI
1328	271	Bacteria	Synechococcus sp. (strain WH8020)	AKN60151.1	A0A0H4B5I8	524	HAHLP	GLLDLL	WLPECA	PFDAELFGHW	AQSSDWSFI
1329	272	Bacteria	Synechococcus sp. (strain RCC307)	CAK27648.1	A5GRY9	523	HGHLP	GVLDLL	WLPECA	PFDAELFGHW	AQSSDWSFI
1330	273	Bacteria	Synechococcus sp. (strain WH7803)	CAK24013.1	A5GM48	523	HAHLP	GVLDLL	WLPECA	PFDAELFGHW	AQSSDWSFI
1331	274	Bacteria	Cyanobium gracile (strain ATCC 27147 / PCC 6307)	AFY27522.1	K9P2B7	521	HAHLP	GVLDLI	WLPECA	PFDAELFGHW	AQSSDWSFI
1332	275	Bacteria	Cyanobium sp. NIES-981	SBO42946.1	A0A182AM66	522	HAHLP	GVLDLI	WLPECA	PFDAELFGHW	AQSSDWSFI
1333	276	Bacteria	Synechococcus sp. KORDI-49	AII45789.1	A0A076HE16	526	HAHLP	DVVDLL	WLPECA	PFDAELFGHW	SQSSDWSFI
1334	277	Bacteria	Prochlorococcus marinus (strain SARG / CCMP1375 / SS120)	AAQ00180.1	Q7VBG0	521	HAHLP	QVLDIL	WLPECA	PFDAELFGHW	SQSSDWSFI
1335	278	Bacteria	Prochlorococcus sp. MIT 0801	AIQ97673.1	A0A089PHK6	521	HAHLP	DVVDIL	WLPECA	PFDAELFGHW	CQSSDWSFI
1336	279	Bacteria	Prochlorococcus marinus (strain NATL1A)	ABM76078.1	A2C3L8	521	HAHLP	EVIDIL	WLPECA	PFDAELFGHW	CQSSDWSFI
1337	280	Bacteria	Prochlorococcus marinus (strain NATL2A)	AAZ58178.1	Q46K00	521	HAHLP	EVIDIL	WLPECA	PFDAELFGHW	CQSSDWSFI
1338	281	Bacteria	Prochlorococcus marinus (strain MIT 9303)	ABM77668.1	A2C858	522	HAHLP	KVVDLL	WLPECA	PFDAELFGHW	AQSSDWSFI
1339	282	Bacteria	Prochlorococcus marinus (strain MIT 9313)	CAE21297.1	Q7V6N1	522	HAHLP	KVVDLL	WLPECA	PFDAELFGHW	AQSSDWSFI
1340	283	Bacteria	Synechococcus sp. (strain WH8102)	CAE07244.1	Q7U893	522	HAHLP	EVVDLL	WLPECA	PFDAELFGHW	AQSSDWSFI
1341	284	Bacteria	Synechococcus sp. (strain WH8103)	CRY91570.1	A0A0H5PR17	522	HAHLP	EVVDLL	WLPECA	PFDAELFGHW	AQSSDWSFI
1342	285	Bacteria	Synechococcus sp. (strain CC9902)	ABB25694.1	Q3AYY3	527	HAHLP	GVVDLL	WLPECA	PFDAELFGHW	AQSSDWSFI
1343	286	Bacteria	Synechococcus sp. KORDI-52	AII48807.1	A0A076HJE8	524	HAHLP	GVVDLL	WLPECA	PFDAELFGHW	AQSSDWSFI
1344	287	Bacteria	Synechococcus sp. (strain CC9605)	ABB35681.1	Q3AIA1	531	HAHLP	GVVDLL	WLPECA	PFDAELFGHW	AQSSDWSFI
1345	288	Bacteria	Synechococcus sp. WH 8109	AHF64376.1	W0H0K6	531	HAHLP	GVVDLL	WLPECA	PFDAELFGHW	AQSSDWSFI
1346	289	Bacteria	Caldisericum exile (strain DSM 21853 / NBRC 104410 / AZM16c01)	BAL81216.1	I0GKC9	530	HTHLP	GFIDVI	WLGECA	PFDTELFGHW	SESSDWAFL
1347	290	Bacteria	Pseudothermotoga hypogea DSM 11164 = NBRC 106472	AJC73354.1	A0A0X1KQ71	535	HTHLP	GNVQLI	WLAECG	PFDTELFGHW	AESSDWPFI
1348	291	Bacteria	Pseudothermotoga thermarum DSM 5069	AEH51865.1	F7YW93	526	HTHLP	GNLELI	WLAECG	PFDTELFGHW	LQSSDWPFL
1349	292	Bacteria	Pseudothermotoga lettingae (strain ATCC BAA-301 / DSM 14385 / NBRC 107922 / TMO) (Thermotoga lettingae)	ABV34332.1	A8F848	527	HSHLP	GNIELI	WLAECG	PFDTELFGHW	VQSSDWAFI
1350	293	Bacteria	Desulfurella acetivorans A63	AHF97462.1	W0JKF7	529	HAHLP	GNLELI	WLAECG	MFDCELFGHW	AQSSDWAFI
1351	294	Bacteria	Methylacidiphilum infernorum (isolate V4) (Methylokorus infernorum (strain V4))	ACD83633.1	B3DWD0	550	HAHLP	NNLELI	WLPECG	PFDCELFGHW	AQASDWPFL
1352	295	Bacteria	Candidatus Xiphinematobacter sp. Idaho Grape	ALJ56875.1	A0A0P0GIN7	527	HAHLP	GHLELI	WLPECG	PFDAELFGHW	AQSSDWAFL
1353	296	Bacteria	Leptospirillum ferrooxidans (strain C2-3)	BAM07881.1	I0IRI2	519	HAHLP	GQLEAI	WLAECG	PFDAELFGHW	AQSSDWPFL
1354	297	Bacteria	Clostridium bornimense	CDM67918.1	W6RUF1	527	HSHLP	GNLEII	WLPECA	PYDTELFGHW	AESSDWPFI
1355	298	Bacteria	Clostridium kluyveri (strain ATCC 8527 / DSM 555 / NCIMB 10680)	EDK35335.1	A5N2I9	528	HSHMP	GYLEVL	WLPECA	PYDTELFGHW	AESSDWPFI
1356	299	Bacteria	Clostridium kluyveri (strain NBRC 12016)	BAH07991.1	B9E666	528	HSHMP	GYLEVL	WLPECA	PYDTELFGHW	AESSDWPFI
1357	300	Bacteria	Clostridium pasteurianum BC1	AGK97988.1	R4K600	526	HSHMP	GCLEVI	WLPECA	PYDTELFGHW	AESSDWPFI
1358	301	Bacteria	Clostridium pasteurianum DSM 525 = ATCC 6013	AJA51698.1	A0A0H3J9C6	529	HSHMP	GYLEVI	WLPECA	PYDTELFGHW	AEASDWPFI
1359	302	Bacteria	Clostridium cellulovorans (strain ATCC 35296 / DSM 3052 / OCM 3 / 743B)	ADL51695.1	D9SLW4	527	HSHLP	GVLEVI	WLPECA	PYDTELYGHW	AESSDWPFI
1360	303	Bacteria	Clostridium botulinum	AEB75573.1	UPI00020756AE	532	HSHMP	GHLEIL	WLPECA	PYDTELYGHW	AESSDWPFI
1361	304	Bacteria	Clostridium novyi (strain NT)	ABK61552.1	A0PZH8	526	HSHMP	GVLEIL	WLPECA	PYDTELYGHW	AESSDWPFI
1362	305	Bacteria	Clostridium acetobutylicum (strain ATCC 824 / DSM 792 / JCM 1419 / LMG 5710 / VKM B-1787)	AAK80369.1	Q97GF3	527	HSHMP	GCVEII	WLPECA	PYDTELYGHW	AEASDWSFI
1363	306	Bacteria	Clostridium acetobutylicum DSM 1731	AEI32328.1	UPI00000CA4F7	527	HSHMP	GCVEII	WLPECA	PYDTELYGHW	AEASDWSFI
1364	307	Bacteria	Clostridium acetobutylicum (strain EA 2018)	ADZ21466.1	UPI00000CA4F7	527	HSHMP	GCVEII	WLPECA	PYDTELYGHW	AEASDWSFI
1365	308	Bacteria	Chthonomonas calidirosea (strain DSM 23976 / ICMP 18418 / T49)	CCW35914.1	S0EVS6	581	HSHIP	GHIEIL	WLPECA	MYDTELFGHW	LESSDWQFN
1366	309	Bacteria	Fimbriimonas ginsengisoli Gsoil 348	AIE86305.1	A0A068NU45	566	HSHMP	GCIEVI	WLPECA	MYDTELFGHW	AESSDWQFL
1367	310	Bacteria	Herpetosiphon aurantiacus (strain ATCC 23779 / DSM 785)	ABX07093.1	A9AZN9	649	HSHLP	GYIEII	WLPECA	NYDTELFGHW	LQSSDWPFL
1368	311	Bacteria	Dictyoglomus thermophilum (strain ATCC 35947 / DSM 3960 / H-6-12)	ACI18991.1	B5YDK3	520	HSHLP	GYLDII	WLPECA	MYDTELFGHW	LESSDWPFL
1369	312	Bacteria	Dictyoglomus thermophilum (strain ATCC 35947 / DSM 3960 / H-6-12)	ACK42176.1	B8E148	520	HSHLP	GYLDII	WLPECA	MYDTELFGHW	LESSDWPFL
1370	313	Archaea	Thermococcus barophilus	ALM76435.1	A0A0S1XFE3	666	HTHIP	RYIEII	WLPECA	PYDTELFGHW	IESSDWPFL
1371	314	Archaea	Thermococcus sibiricus (strain MM 739 / DSM 12597)	ACS90169.1	C6A3H4	566	HTHIP	GYIEII	WLPECA	PYDTELFGHW	IESSDWPFL
1372	315	Archaea	Thermococcus litoralis (strain ATCC 51850 / DSM 5473 / JCM 8560 / NS-C)	EHR77474.1	H3ZRE6	653	HTHIP	GYIEII	WLPECA	PYDTELFGHW	IESSDWPFL
1373	316	Archaea	Thermococcus paralvinellae	AHF79441.1	W0I092	567	HTHIP	GYIEII	WLPECA	PYDTELFGHW	IESSDWPFL
1374	317	Archaea	Thermococcus sp. 2319x1	ALV62996.1	A0A0U3SCW4	654	HTHIP	GYIEII	WLPECA	PYDTELFGHW	IESSDWPFL
1375	318	Archaea	Thermococcus barophilus (strain DSM 11836 / MP)	ADT85134.1	F0LMB1	666	HTHIP	GYIEII	WLPECA	PYDTELFGHW	IESSDWPFL
1376	319	Archaea	Pyrococcus sp. (strain NA2)	AEC52883.1	F4HM07	536	HTHIP	GHLEII	WLPECG	PYDTELFGHW	LESSDWQFL
1377	320	Archaea	Pyrococcus furiosus COM1	AFN04174.1	I6TXK5	632	HSHIP	GYLEII	WLPECA	PYDTELFGHW	IESSDWQFL
1378	321	Archaea	Pyrococcus furiosus (strain ATCC 43587 / DSM 3638 / JCM 8422 / Vc1)	AAL81517.1	Q8U136	632	HSHIP	GYLEII	WLPECA	PYDTELFGHW	IESSDWQFL
1379	322	Archaea	Thermococcus cleftensis	AFL94754.1	I3ZSS0	663	HTHIP	GYIEII	WLPECA	PYDTELFGHW	LEASDWEFL
1380	323	Archaea	Pyrococcus abyssi (strain GE5 / Orsay)	CAB49676.1	Q9V0M7	602	HTHIP	GFVEII	WLPECA	PYDTELFGHW	LEASDWQFL
1381	324	Archaea	Thermococcus nautili	AHL23847.1	W8NXC7	682	HTHLP	GYLEII	WVSECA	PYDTELFGHW	LEASDWQFL
1382	325	Archaea	Thermococcus sp. AM4	EEB74149.1	B7R210	696	HTHIP	GYLEII	WVSECA	PYDTELFGHW	LEASDWQFL
1383	326	Archaea	Thermococcus gammatolerans (strain DSM 15229 / JCM 11827 / EJ3)	ACS34213.1	C5A7K1	683	HTHIP	GYLEII	WVSECA	PYDTELFGHW	LEASDWQFL
1384	327	Archaea	Palaeococcus pacificus DY20341	AIF69759.1	A0A075LTR5	652	HTHIP	GYIEVI	WLPECA	PYDTELYGHW	LESSDWQFL
1385	328	Archaea	Pyrococcus yayanosii (strain CH1 / JCM 16557)	AEH24426.1	F8AIV1	564	HTHIP	GYVEVI	WLPECA	PYDTELFGHW	MESSDWQFL
1386	329	Archaea	Pyrococcus sp. NCB100	AMM54710.1	A0A127BBJ9	634	HTHIP	GYVEVI	WLPECA	PYDTELFGHW	MEASDWQFL
1387	330	Archaea	Pyrococcus sp. ST04	AFK22932.1	I3RFC2	632	HTHIP	GYVEVI	WLPECA	PYDTELFGHW	IEASDWQFL
1388	331	Archaea	Thermococcus chitonophagus	CUX78462.1	A0A160VTX8	632	HTHIP	GYVEVI	WLPECA	PYDTELFGHW	IEASDWQFL
1389	332	Archaea	*Thermococcus kodakarensis (strain ATCC BAA-918 / JCM 12380 / KOD1) (Pyrococcus kodakaraensis (strain KOD1))	BAD85625.1	Q5JDJ7	675	HTHIP	GYVEVI	WLPECA	PYDTELFGHW	LEASDWQFL
1390	333	Archaea	Thermococcus peptonophilus	AMQ19102.1	A0A142CWF0	683	HTHIP	GYVEVI	WLPECA	PYDTELFGHW	LEASDWQFL
1391	334	Archaea	*Pyrococcus horikoshii (strain ATCC 700860 / DSM 12428 / JCM 9974 / NBRC 100139 / OT-3)	BAA30492.1	O50094	560	HTHIP	GYVEVI	WLPECA	PYDTELFGHW	LEASDWQFL
1392	335	Archaea	Thermococcus onnurineus (strain NA1)	ACJ15638.1	B6YSV1	565	HTHIP	GYIEVI	WLPECA	PYDTELFGHW	LEASDWQFL
1393	336	Archaea	Thermococcus eurythermalis	AIU69854.1	A0A097QTS0	673	HTHIP	GYIEVI	WLPECA	PYDTELFGHW	LEASDWQFL
1394	337	Archaea	Thermococcus guaymasensis DSM 11113	AJC71004.1	A0A0X1KIA9	671	HTHIP	GYIEVI	WLPECA	PYDTELFGHW	LEASDWQFL
1395	338	Archaea	Thermococcus sp. (strain CGMCC 1.5172 / 4557)	AEK72787.1	G0HPG8	663	HTHIP	GYIEVI	WLPECA	PYDTELFGHW	LEASDWQFL
1396	339	Bacteria	Meiothermus silvanus (strain ATCC 700542 / DSM 9946 / VI-R2) (Thermus silvanus)	ADH62373.1	D7BI99	514	HSHLP	GQIEII	WLPEMA	AYDAELFGHW	LEASDWPFL
1397	340	Bacteria	Oceanithermus profundus (strain DSM 14977 / NBRC 100410 / VKM B-2274 / 506)	ADR35720.1	E4U5V6	521	HAHMP	GQIELV	WLPEMA	AYDAELFGHW	LEASDWPFL
1398	341	Bacteria	Thermus sp. CCB_US3_UF1	AEV17138.1	G8NBZ1	525	HAHLP	GQVELL	WLPEMA	AYDAELFGHW	LEASDWPFL
1399	342	Bacteria	Thermus scotoductus (strain ATCC 700910 / SA-01)	ADW20837.1	E8PJY5	527	HAHLP	GQVELL	WLPEMA	PYDAELFGHW	IEASDWPFL
1400	343	Bacteria	*Thermus thermophilus (strain HB8 / ATCC 27634 / DSM 579)	BAD71725.1	Q5SH28	520	HAHLP	GQVELI	WLPEMA	PYDAELFGHW	LEASDWPFL
1401	344	Bacteria	Thermus oshimai JL-2	AFV76939.1	K7R7H0	516	HAHLP	GQVELI	WLPEMA	PYDAELFGHW	LEASDWPFL
1402	345	Bacteria	Thermus aquaticus	ALJ89966.1	UPI00017E5D41	631	HAHLP	GQVELI	WLPEMA	PYDAELFGHW	LEASDWPFL
1403	346	Bacteria	Thermus thermophilus JL-18	AFH39843.1	H9ZU33	520	HAHLP	GQVELI	WLPEMA	PYDAELFGHW	LEASDWPFL
1404	347	Bacteria	Thermus thermophilus (strain SG0.5JP17-16)	AEG34296.1	F6DFV9	520	HAHLP	GQVELI	WLPEMA	PYDAELFGHW	LEASDWPFL
1405	348	Bacteria	Thermovibrio ammonificans (strain DSM 15698 / JCM 12110 / HB-1)	ADU96949.1	E8T254	524	HHHLP	GAVEIA	WLPECG	PFDAELFGHW	AQSSDWPFL
1406	349	Bacteria	Granulicella mallensis (strain ATCC BAA-1857 / DSM 23137 / MP5ACTX8)	AEU36022.1	G8NPL0	621	HAHLP	GLIEII	WAPECG	PFDAELFGHW	LESSDWQFL
1407	350	Bacteria	Granulicella tundricola (strain ATCC BAA-1859 / DSM 23138 / MP5ACTX9)	ADW68040.1	E8X2A8	586	HAHLP	GLIEII	WVPECG	PFDAELFGHW	LESSDWQFL
1408	351	Bacteria	Terriglobus saanensis (strain ATCC BAA-1853 / DSM 23119 / SP1PR4)	ADV83775.1	E8V5V7	590	HAHLP	GLIDII	WVPECG	PFDAELFGHW	LESSDWQFL
1409	352	Bacteria	Frankia sp. (strain EuI1c)	ADP79978.1	E3ITT1	535	HAHLP	GVARLI	WLPECG	PFDAELFGHW	ATASDWPFM
1410	353	Bacteria	Sphaerochaeta coccoides (strain ATCC BAA-1237 / DSM 17374 / SPN1) (Spirochaeta coccoides)	AEC01885.1	F4GKX2	532	QAHLP	GHLDII	WLPECG	AFDAELFGHW	AMASDWPFI
1411	354	Bacteria	Sphaerochaeta globosa (strain ATCC BAA-1886 / DSM 22777 / Buddy) (Spirochaeta sp. (strain Buddy))	ADY13083.1	F0RYU7	531	NAHLP	GHLELI	WLPECG	AYDAELFGHW	AMASDWPFI
1412	355	Bacteria	Sphaerochaeta pleomorpha (strain ATCC BAA-1885 / DSM 22778 / Grapes)	AEV28448.1	G8QXE7	530	NAHLP	GHLELI	WLPECG	GFDAELFGHW	SMASDWPFI
1413	356	Bacteria	Salinispira pacifica	AHC14556.1	V5WHC3	547	HAHLP	GNIEII	WLPECG	PFSAELFGHW	AQTIDWSVI
1414	357	Bacteria	Spirochaeta smaragdinae (strain DSM 11293 / JCM 15392 / SEBR 4228) (Spirochaeta smaragdinae)	ADK80669.1	E1R5Q4	527	HAHLP	GYIEII	WLPECG	PYDAELFGHW	SMASDWPFI
1415	358	Bacteria	Defluviitoga tunisiensis	CEP77946.1	A0A0C7NJ35	535	HAHLP	GYIEVI	WSAECA	PFDAELFGHW	IQASDWPFI
1416	359	Bacteria	Petrotoga mobilis (strain DSM 10674 / SJ95)	ABX31322.1	A9BH92	538	HAHLP	GYIEVI	WLAECA	PFDAELFGHW	AQASDWPFI
1417	360	Bacteria	Thermodesulfatator indicus (strain DSM 15286 / JCM 11887 / CIR29812)	AEH45895.1	F8A9S5	981	HAHLP	GKLEIS	WLPECA	TYDAELFGHH	AMNSDLGFV
1418	361	Bacteria	Thermosulfidibacter takaii ABI70S6	BAT71996.1	A0A0S3QUJ6	529	HHHLP	GKMEII	WLPECA	PYDAELFGHW	AQSSDWPFL
1419	362	Bacteria	Desulfurispirillum indicum (strain ATCC BAA-1389 / S5)	ADU66696.1	E6W2E6	533	HSHLP	GAIEII	WLPECA	PYDAELFGHW	AEASDWAFL
1420	363	Bacteria	Denitrovibrio acetiphilus (strain DSM 12809 / N2460)	ADD67231.1	D4H3E7	525	HSHLP	GYIDVI	WLPECA	PYDAELYGHW	AQSSDWAFL
1421	364	Bacteria	Calditerrivibrio nitroreducens (strain DSM 19672 / NBRC 101217 / Yu37-1)	ADR19548.1	E4TFH5	523	HSHLP	ENLEII	WLPECA	PYDAELFGHW	AQSSDWAFL
1422	365	Bacteria	Sulfurihydrogenibium azorense (strain Az-Fu1 / DSM 15241 / OCM 825)	ACN98567.1	C1DXF1	516	HSHLP	KNLEII	WLAECA	PYDAELFGHW	AQSSDWTFL
1423	366	Bacteria	Sulfurihydrogenibium sp. (strain YO3AOP1)	ACD66200.1	B2V8C7	513	HSHLP	GYIEII	WLAECA	PYDAELFGHW	AQSSDWTFL
1424	367	Bacteria	Spirochaeta africana (strain ATCC 700263 / DSM 8902 / Z-7692)	AFG38173.1	H9UKY0	544	HAHLP	GKLELL	WLPECG	PYDAELFGHW	AQSSDWPFI
1425	368	Bacteria	Heliobacterium modesticaldum (strain ATCC 51547 / Ice1)	ABZ84603.1	B0TGA7	944	HAHLP	GHLDLW	WLPECA	PYDAELFGHW	AQSSDWPFI
1426	369	Bacteria	Desulfotomaculum gibsoniae DSM 7213	AGL03273.1	R4KJ77	925	HGHLP	GHLEIL	WLPECA	PYDAELFGHW	AQSSDWPFI
1427	370	Bacteria	Limnochorda pilosa	BAS27136.1	A0A0K2SJ36	543	HAHLP	GHVEVL	WLPECA	PYDAELFGHW	AQASDWAFI
1428	371	Bacteria	Desulforudis audaxviator (strain MP104C)	ACA59557.1	B1I3I5	529	HAHLP	GRVELI	WLPECA	PYDAELFGHW	AQASDWAFI
1429	372	Bacteria	Desulfotomaculum kuznetsovii (strain DSM 6115 / VKM B-1805 / 17)	AEG14725.1	F6CIR5	938	HAHLP	GKVELI	WLPECG	PYDAELFGHW	AQSSDWAFI
1430	373	Bacteria	Syntrophothermus lipocalidus (strain DSM 12680 / TGB-C1)	ADI01429.1	D7CL44	530	HAHLP	GKVELI	WLPECG	PYDAELFGHW	AQSSDWAFI
1431	374	Bacteria	Moorella thermoacetica (strain ATCC 39073 / JCM 9320)	ABC20215.1	Q2RH74	528	HAHLP	GKVELI	WLPECA	PYDAELFGHW	AQSSDWAFI
1432	375	Bacteria	Moorella thermoacetica (Clostridium thermoaceticum)	AKX97368.1	UPI000039AFD2	528	HAHLP	GKVELI	WLPECA	PYDAELFGHW	AQSSDWAFI
1433	376	Bacteria	Moorella thermoacetica (Clostridium thermoaceticum)	AKX94736.1	UPI000039AFD2	528	HAHLP	GKVELI	WLPECA	PYDAELFGHW	AQSSDWAFI
1434	377	Bacteria	Brevibacillus brevis (strain 47 / JCM 6285 / NBRC 100599)	BAH44763.1	C0ZG54	945	HAHLP	GCLELI	WLPECG	TYDAELFGHW	AQSSDWAFI
1435	378	Bacteria	Ammonifex degensii (strain DSM 10501 / KC4)	ACX51372.1	C9RAU5	935	HAHLP	GVLELI	WLPECG	PYDAELFGHW	AQSSDWAFI
1436	379	Bacteria	Acetohalobium arabaticum (strain ATCC 49924 / DSM 5501 / Z-7288)	ADL12609.1	D9QQ18	533	HAHLP	GYLELI	WLPECG	PYDAELFGHW	AQSSDWAFI
1437	380	Bacteria	Pelotomaculum thermopropionicum (strain DSM 13744 / JCM 10971 / SI)	BAF60409.1	A5D025	536	HAHLP	GRLELI	WLPECG	PYDAELFGHW	AQSSDWAFI
1438	381	Bacteria	Moorella thermoacetica (Clostridium thermoaceticum)	AKX94668.1	UPI00003CB1DB	582	HAHLP	GRLELI	WLPECG	PYDAELFGHW	AQSSDWSFI
1439	382	Bacteria	Moorella thermoacetica (strain ATCC 39073 / JCM 9320)	ABC20154.1	Q2RHD5	582	HAHLP	GRLELI	WLPECG	PYDAELFGHW	AQSSDWSFI
1440	383	Bacteria	Moorella thermoacetica (Clostridium thermoaceticum)	AKX97301.1	UPI00003CB1DB	582	HAHLP	GRLELI	WLPECG	PYDAELFGHW	AQSSDWSFI
1441	384	Bacteria	Methylomonas denitrificans	AMK75994.1	A0A126T2P4	529	HAHLP	GCLELI	WLPECG	PYDAELFGHW	AQSSDWPFI
1442	385	Bacteria	Acetohalobium arabaticum (strain ATCC 49924 / DSM 5501 / Z-7288)	ADL11859.1	D9QU66	541	HAHLP	GYLEVI	WLPECG	PYDAELYGHW	AQSSDWPFI
1443	386	Bacteria	Thermacetogenium phaeum (strain ATCC BAA-254 / DSM 12270 / PB)	AFV11145.1	K4LGP8	546	HAHLP	GMLEII	WLPECG	PYDAELFGHW	AQSSDWPFI
1444	387	Bacteria	Methylomicrobium alcaliphilum (strain DSM 19304 / NCIMB 14124 / VKM B-2133 / 20Z)	CCE25164.1	G4SVS9	539	HAHLP	GGLELI	WLPECG	PYDAELFGHW	AQASDWPFI
1445	388	Bacteria	Methylomonas methanica (strain MC09)	AEG01911.1	G0A7R8	530	HAHLP	GRLELI	WLPECG	PYDAELFGHW	AQASDWPFI
1446	389	Bacteria	Methylomonas sp. DH-1	ANE54407.1	A0A172U616	528	HAHLP	GRLELI	WLPECG	PYDAELFGHW	AQASDWPFI
1447	390	Bacteria	Sulfurifustis variabilis	BAU48673.1	A0A1B4V553	531	HAHLP	GYLEIV	WLPECG	PYDAELFGHW	AQASDWAFI
1448	391	Bacteria	Spirochaeta thermophila (strain ATCC 49972 / DSM 6192 / RI 19.B1)	ADN01837.1	E0RS50	538	HAHLP	GYLEII	WLPECG	PYDAELFGHW	AQASDWPFI
1449	392	Bacteria	Spirochaeta thermophila (strain ATCC 700085 / DSM 6578 / Z-1203)	AEJ61189.1	G0GCA4	538	HAHLP	GYLEII	WLPECG	PYDAELFGHW	AQASDWPFI
1450	393	Bacteria	Magnetospira sp. QH-2	CCQ73906.1	W6K7F6	533	HAHLP	GSLEII	WLPECA	PYDAELFGHW	AQASDWAFI
1451	394	Bacteria	Nitrosococcus oceani (strain ATCC 19707 / BCRC 17464 / NCIMB 11848 / C-107)	ABA56632.1	Q3JEW4	533	HAHLP	GVLEII	WLPECA	PYDAELFGHW	AQASDWPFI
1452	395	Bacteria	Nitrosococcus halophilus (strain Nc4)	ADE13316.1	D5C4P3	545	HAHLP	GLLEII	WLPECA	PYDAELFGHW	AQASDWPFI
1453	396	Bacteria	Ammonifex degensii (strain DSM 10501 / KC4)	ACX51582.1	C9RBF5	528	HAHLP	GILEII	WLPECA	PYDAELFGHW	AQASDWPFI
1454	397	Bacteria	Mahella australiensis (strain DSM 15567 / CIP 107919 / 50-1 BON)	AEE96472.1	F3ZWM9	535	HAHLP	GKLEVL	WLPECA	PYDAELFGHW	AQSSDWAFI
1455	398	Bacteria	Paenibacillus mucilaginosus (strain KNP414)	AEI39347.1	F8FR97	996	HAHLP	GKIEIL	WLPECG	PYDAELFGHW	AQSSDWAFI
1456	399	Bacteria	Paenibacillus mucilaginosus 3016	AFC27622.1	H6NTM8	996	HAHLP	GKIEIL	WLPECG	PYDAELFGHW	AQSSDWAFI
1457	400	Bacteria	Paenibacillus mucilaginosus K02	AFH59777.1	I0BBN0	996	HAHLP	GKIEIL	WLPECG	PYDAELFGHW	AQSSDWAFI
1458	401	Bacteria	Kosmotoga olearia (strain TBF 19.5.1)	ACR79103.1	C5CDT4	533	HAHLP	GYLEII	WLAECA	PFDAELFGHW	AQSSDWAFI
1459	402	Bacteria	Thermosipho africanus (strain TCF52B)	ACJ75011.1	B7IFZ7	537	HAHLP	DRLDII	WLAESA	PFDAELFGHW	AQSSDWAFI
1460	403	Bacteria	Thermosipho melanesiensis (strain DSM 12029 / CIP 104789 / BI429)	ABR30209.1	A6LJV8	534	HAHLP	GKLDII	WLAESA	PFDAELFGHW	AQSSDWAFI
1461	404	Bacteria	Fervidobacterium nodosum (strain ATCC 35602 / DSM 5306 / Rt17-B1)	ABS60719.1	A7HLD6	533	HAHLP	GNLDII	WLAECA	PFDAELFGHW	AQSSDWAFI
1462	405	Bacteria	Fervidobacterium pennivorans (strain DSM 9078 / Ven5)	AFG35292.1	H9UCP9	527	HAHLP	GYLDII	WLAECA	PFDAELFGHW	AQSSDWAFI
1463	406	Bacteria	Fervidobacterium islandicum	AMW32862.1	A0A1B0VLP5	533	HAHLP	GYLDII	WLAECA	PFDAELFGHW	AQSSDWAFI
1464	407	Bacteria	Fervidobacterium pennivorans	ANE42024.1	A0A172T4Y7	533	HAHLP	GYLDII	WLAECA	PFDAELFGHW	AQSSDWAFI
1465	408	Bacteria	Mesotoga prima MesG1.Ag.4.2	AFK07143.1	I2F5E0	534	HAHLP	GELEIV	WLAECG	PFDAELFGHW	AQSSDWAFI
1466	409	Bacteria	Thermotoga petrophila (strain RKU-1 / ATCC BAA-488 / DSM 13995)	ABQ47370.1	A5IME7	528	HAHLP	GKLEIV	WLAECG	PFDAELFGHW	AQSSDWAFI
1467	410	Bacteria	Thermotoga sp. RQ7	AJG41146.1	A0A0B5KZI0	528	HAHLP	GKLEIV	WLAECG	PFDAELFGHW	AQSSDWAFI
1468	411	Bacteria	Thermotoga sp. (strain RQ2)	ACB09674.1	A0A0F6AM57	528	HAHLP	GKLEIV	WLAECG	PFDAELFGHW	AQSSDWAFI
1469	412	Bacteria	*Thermotoga maritima (strain ATCC 43589 / MSB8 / DSM 3109 / JCM 10099)	AHD18669.1	UPI00006C21D0	528	HAHLP	GKLEIV	WLAECG	PFDAELFGHW	AQSSDWAFI
1470	413	Bacteria	Thermotoga maritima	AKE31069.1	UPI00006C21D0	528	HAHLP	GKLEIV	WLAECG	PFDAELFGHW	AQSSDWAFI
1471	414	Bacteria	Thermotoga maritima	AKE27325.1	UPI00006C21D0	528	HAHLP	GKLEIV	WLAECG	PFDAELFGHW	AQSSDWAFI
1472	415	Bacteria	Thermotoga sp. 2812B	AIY86933.1	UPI000280EB7C	528	HAHLP	GKLEIV	WLAECG	PFDAELFGHW	AQSSDWAFI
1473	416	Bacteria	Thermotoga naphthophila (strain ATCC BAA-489 / DSM 13996 / JCM 10882 / RKU-10)	ADA67457.1	D2C403	528	HAHLP	GKLEIV	WLAECG	PFDAELFGHW	AQSSDWAFI
1474	417	Bacteria	Thermotoga sp. Cell2	AIY88678.1	UPI0005407777	528	HAHLP	GKLEIV	WLAECG	PFDAELFGHW	AQSSDWAFI
1475	418	Bacteria	Leptospira biflexa serovar Patoc (strain Patoc 1 / Ames)	ABZ94586.1	UPI000165A1A2	528	HAHLP	GELEAM	WLSECG	PYDAELYGHW	LQSSDWAFI
1476	419	Bacteria	Leptospira biflexa serovar Patoc (strain Patoc 1 / ATCC 23582 / Paris)	ABZ98246.1	B0ST06	528	HAHLP	GELEAM	WLSECG	PYDAELYGHW	LQSSDWAFI
1477	420	Bacteria	Vulgatibacter incomptus	AKU90651.1	A0A0K1PB48	531	HAHLP	GVLEIV	WLPECG	PYDAELFGHW	AQSSDWAFI
1478	421	Bacteria	Desulfotomaculum acetoxidans (strain ATCC 49208 / DSM 771 / VKM B-1644)	ACV61709.1	C8W245	536	HAHLP	GRLEIT	WLPECG	PYDAELFGHW	AQSSDWAFI
1479	422	Bacteria	Anaeromyxobacter sp. (strain K)	ACG72368.1	B4UGU3	531	HAHLP	GRLEIV	WLPECG	PYDAELYGHW	AQSSDWAFI
1480	423	Bacteria	Anaeromyxobacter dehalogenans (strain 2CP-C)	ABC80851.1	Q2IPW9	531	HAHLP	GRLEIV	WLPECG	PYDAELYGHW	AQSSDWAFI
1481	424	Bacteria	Anaeromyxobacter sp. (strain Fw109-5)	ABS25323.1	A7H9C7	532	HAHLP	GRLEIV	WLPECG	PYDAELYGHW	AQSSDWAFI
1482	425	Bacteria	Anaeromyxobacter dehalogenans (strain 2CP-1 / ATCC BAA-258)	ACL64549.1	B8JFW1	531	HAHLP	GRLEIV	WLPECG	PYDAELYGHW	AQSSDWAFI
1483	426	Bacteria	Desulfotomaculum reducens (strain MI-1)	ABO50835.1	A4J6Y2	537	HAHLP	GFLDIT	WLPECG	PYDAELFGHW	AQSSDWAFI
1484	427	Bacteria	Sulfuricaulis limicola	BAV33412.1	A0A1B4XF42	531	HAHLP	GHLDIL	WLPECG	PYDAELFGHW	AQSSDWAFI
1485	428	Bacteria	Stigmatella aurantiaca (strain DW4/3-1)	ADO72888.1	E3FI98	529	HAHLP	GYLEIL	WLAECG	PYDAELFGHW	AQSSDWAFI
1486	429	Bacteria	Myxococcus xanthus (strain DK 1622)	ABF87741.1	Q1D820	529	HAHLP	GYLDIL	WLAECG	PYDAELFGHW	AQSSDWAFI
1487	430	Bacteria	Corallococcus coralloides (strain ATCC 25202 / DSM 2259 / NBRC 100086 / M2) (Myxococcus coralloides)	AFE06172.1	H8MR83	539	HAHLP	GHLDIL	WLAECG	PYDAELFGHW	AQASDWAFI
1488	431	Bacteria	Myxococcus hansupus	AKQ67104.1	A0A0H4WWB9	529	HAHLP	GHLDIL	WLAECG	PYDAELFGHW	AQSSDWAFI
1489	432	Bacteria	Myxococcus fulvus (strain ATCC BAA-855 / HW-1)	AEI66438.1	F8CK62	529	HAHLP	GHLDIL	WLAECG	PYDAELFGHW	AQSSDWAFI
1490	433	Bacteria	Myxococcus fulvus 124B02	AKF81202.1	A0A0F7BLK5	529	HAHLP	GHLDIL	WLAECG	PYDAELFGHW	AQSSDWAFI
1491	434	Bacteria	Myxococcus stipitatus (strain DSM 14675 / JCM 12634 / Mx s8)	AGC44766.1	L7U784	529	HAHLP	GHLDIL	WLAECG	PYDAELFGHW	AQSSDWAFI
1492	435	Bacteria	Dactylococcopsis salina PCC 8305	AFZ48887.1	K9YQY9	539	HAHLP	GNIEII	WLPECA	PYDAELFGHW	AQSSDWAFI
1493	436	Bacteria	Candidatus Kuenenia stuttgartiensis	CAJ71922.1	Q1PXF9	528	HAHLP	GKMEII	WLPECA	PYDAELFGHW	AQSSDWAFI
1494	437	Bacteria	Thermincola potens (strain JR)	ADG83027.1	D5X9C3	944	HAHLP	GKVEII	WLPECG	PYDAELFGHW	AQSSDWAFI
1495	438	Bacteria	Thermincola potens (strain JR)	ADG81752.1	D5XDA4	540	HAHLP	GKLEII	WLPECG	PYDAELFGHW	AQSSDWAFI
1496	439	Bacteria	Brachyspira pilosicoli WesB	CCG55670.1	K0JH67	529	HAHLP	GNLEII	WLGECG	PYDAELFGHW	AQSSDWAFI
1497	440	Bacteria	Brachyspira pilosicoli (strain ATCC BAA-1826 / 95/1000)	ADK31370.1	D8IDZ7	529	HAHLP	GNLEII	WLGECG	PYDAELFGHW	AQSSDWAFI
1498	441	Bacteria	Brachyspira pilosicoli B2904	AFR71873.1	J9UY88	529	HAHLP	GNLEII	WLGECG	PYDAELFGHW	AQSSDWAFI
1499	442	Bacteria	Brachyspira pilosicoli	AGA66828.1	UPI0002A167A3	529	HAHLP	GNLEII	WLGECG	PYDAELFGHW	AQSSDWAFI
1500	443	Bacteria	Brachyspira murdochii (strain ATCC 51284 / DSM 12563 / 56-150) (Serpulina murdochii)	ADG72083.1	D5U3K1	528	HAHLP	GNLEII	WLGECG	PYDAELFGHW	AQSSDWAFI
1501	444	Bacteria	Brachyspira hyodysenteriae (strain ATCC 49526 / WA1)	ACN84756.1	C0QWV3	528	HAHLP	GNLEII	WLGECG	PYDAELFGHW	AQSSDWAFI
1502	445	Bacteria	Brachyspira intermedia (strain ATCC 51140 / PWS/A) (Serpulina intermedia)	AEM22982.1	G0EMU1	528	HAHLP	GNLEII	WLGECG	PYDAELFGHW	AQSSDWAFI
1503	446	Bacteria	Brachyspira hyodysenteriae ATCC 27164	ANN63178.1	A0A193F7B2	528	HAHLP	GNLEII	WLGECG	PYDAELFGHW	AQSSDWAFI
1504	447	Bacteria	Elusimicrobium minutum (strain Pei191)	ACC97615.1	B2KAR9	537	HAHLP	GKLEII	WLAECA	MYDAELYGHW	MQSSDWAFL
1505	448	Bacteria	Endomicrobium proavitum	AKL98338.1	A0A0G3WJ33	528	HAHLP	GKIEII	WLAECA	MYDAELFGHW	AQSSDWAFI
1506	449	Bacteria	Heliobacterium modesticaldum (strain ATCC 51547 / Ice1)	ABZ85498.1	B0TDH3	536	HAHLP	GILEII	WLSECA	PYDAELFGHW	AQSSDWAFI
1507	450	Bacteria	Halobacteroides halobius (strain ATCC 35273 / DSM 5150 / MD-1)	AGB41093.1	L0KAG2	550	HAHLP	GYLEII	WLPECA	PYDAELFGHW	AQSSDWAFI
1508	451	Bacteria	Desulfotomaculum kuznetsovii (strain DSM 6115 / VKM B-1805 / 17)	AEG15246.1	F6CR11	535	HAHLP	GRLEII	WLPECA	PYDAELFGHW	AQSSDWAFI
1509	452	Bacteria	Gloeobacter violaceus (strain PCC 7421)	BAC92092.1	Q7NDT1	529	HAHLP	GNLEII	WLPECA	PYDAELFGHW	AQSSDWAFI
1510	453	Bacteria	Synechococcus sp. (strain JA-2-3B'a(2-13)) (Cyanobacteria bacterium Yellowstone B-Prime)	ABD01634.1	Q2JNM5	535	HAHLP	GNLEII	WLPECA	PYDAELFGHW	AQSSDWAFI
1511	454	Bacteria	Synechococcus sp. (strain JA-3-3Ab) (Cyanobacteria bacterium Yellowstone A-Prime)	ABD00212.1	Q2JSZ8	535	HAHLP	GNLEII	WLPECA	PYDAELFGHW	AQSSDWAFI
1512	455	Bacteria	Calothrix sp. PCC 6303	AFY99259.1	K9UWA2	530	HAHLP	GNLEII	WLPECA	PYDAELFGHW	AQSSDWAFI
1513	456	Bacteria	Kosmotoga pacifica	AKI97624.1	A0A0G2ZDK6	531	HAHLP	GNLEII	WLAECG	PFDAELYGHW	AQSSDWAFI
1514	457	Bacteria	Archangium gephyra	AKJ05046.1	A0A0G2ZTV0	529	HAHLP	GHLEII	WLAECG	PYDAELYGHW	AQASDWAFI
1515	458	Bacteria	Chloracidobacterium thermophilum	ABV27192.1	A8DJK1	528	HAHLP	GVLEII	WLAECA	PYDAELYGHW	AQSSDWAFI
1516	459	Bacteria	Chloracidobacterium thermophilum (strain B)	AEP12967.1	G2LF39	528	HAHLP	GVLEII	WLAECA	PYDAELYGHW	AQSSDWAFI
1517	460	Bacteria	Sneathia amnii	AKC95265.1	A0A0E3ZB16	524	HAHLP	GHLEII	WLAECA	PYDAELYGHW	AQTSCWPFI
1518	461	Bacteria	Streptobacillus moniliformis (strain ATCC 14647 / DSM 12112 / NCTC 10651 / 9901)	ACZ00778.1	D1AWV2	524	HAHLP	GNLEII	WLAECA	PYDAELYGHW	AQTSCWPFI
1519	462	Bacteria	Sebaldella termitidis (strain ATCC 33386 / NCTC 11300)	ACZ07190.1	D1ALS2	528	HAHLP	GNLEII	WLSECA	PYDAELYGHW	AQTSCWEFI
1520	463	Bacteria	Leptotrichia buccalis (strain ATCC 14201 / DSM 1135 / JCM 12969 / NCTC 10249 / C-1013-b)	ACV38302.1	C7NEA7	529	HAHLP	GNLEII	WLAECA	PYDAELYGHW	AQTSCWEFI
1521	464	Bacteria	Leptotrichia sp. oral taxon 212	ALA95152.1	A0A0K2J9N8	529	HAHLP	GNLEII	WLAECA	PYDAELYGHW	AQTSCWEFI
1522	465	Bacteria	Leptotrichia sp. oral taxon 847	AMD94847.1	A0A0X8JTT9	530	HAHLP	GNLEII	WLAECA	PYDAELYGHW	AQTSCWEFI
1523	466	Bacteria	Desulfotomaculum gibsoniae DSM 7213	AGL01862.1	R4KJT0	536	HAHLP	ERLEVI	WLPECA	PYDAELFGHW	AQSSDWAFI
1524	467	Bacteria	Gloeobacter kilaueensis JS1	AGY60281.1	U5QMY3	529	HAHLP	NNLDIL	WLPECA	PYDAELFGHW	AQSSDWAFI
1525	468	Bacteria	Rivularia sp. PCC 7116	AFY52743.1	K9R5E9	529	HAHLP	NNIDII	WLPECA	PYDAELFGHW	AQSSDWAFI
1526	469	Bacteria	Pseudanabaena sp. PCC 7367	AFY69915.1	K9SIE8	531	HAHLP	NNLDII	WIPECA	PYDAELFGHW	AQSSDWAFI
1527	470	Bacteria	Leptolyngbya sp. O-77	BAU42838.1	A0A0X8WVF3	529	HAHLP	NNLDII	WLPECA	PYDAELFGHW	AQSSDWAFI
1528	471	Bacteria	Stanieria cyanosphaera (strain ATCC 29371 / PCC 7437)	AFZ36784.1	K9XXJ9	529	HAHLP	NNLDII	WLPECA	PYDAELFGHW	AQSSDWAFI
1529	472	Bacteria	Stanieria sp. NIES-3757	BAU66247.1	A0A140KA70	529	HAHLP	NNLDII	WLPECA	PYDAELFGHW	AQSSDWAFI
1530	473	Bacteria	Geminocystis sp. NIES-3708	BAQ62585.1	A0A0D6AIN4	529	HAHLP	NNVEII	WLPECA	PYDAELYGHW	AQSSDWAFI
1531	474	Bacteria	Geminocystis sp. NIES-3709	BAQ65201.1	A0A0D6AR05	529	HAHLP	NNVEII	WLPECA	PYDAELYGHW	AQSSDWAFI
1532	475	Bacteria	Cyanobacterium aponinum (strain PCC 10605)	AFZ53700.1	K9Z575	527	HAHLP	NNLDIV	WLPECA	PYDAELYGHW	AQSSDWAFI
1533	476	Bacteria	Cyanobacterium sp. CLg1	AHB52790.1	V5SNP7	535	HAHLP	NNLEII	WLPECG	PYDAELYGHW	AQSSDWAFI
1534	477	Bacteria	Cyanobacterium stanieri (strain ATCC 29140 / PCC 7202)	AFZ47130.1	K9YL42	529	HAHLP	NNLEII	WLPECA	PYDAELYGHW	AQSSDWAFI
1535	478	Bacteria	Acaryochloris marina (strain MBIC 11017)	ABW29615.1	B0C0C3	529	HAHLP	NNLEII	WLPECA	PYDAELYGHW	AQSSDWAFI
1536	479	Bacteria	Thermosynechococcus sp. NK55a	AHB88617.1	V5V704	529	HAHLP	NNLEII	WLPECA	PYDAELYGHW	AQSSDWAFI
1537	480	Bacteria	Thermosynechococcus elongatus (strain BP-1)	BAC09526.1	Q8DHI5	529	HAHLP	NNLEII	WLPECA	PYDAELYGHW	AQSSDWAFI
1538	481	Bacteria	Synechococcus sp. (strain ATCC 27167 / PCC 6312)	AFY62308.1	K9RXV6	529	HAHLP	NNLEII	WLPECA	PYDAELYGHW	AQSSDWAFI
1539	482	Bacteria	Synechococcus sp. UTEX 2973	AJD57601.1	UPI00003A02F5	531	HAHLP	NNLEII	WLPECA	PYDAELYGHW	AQSSDWAFI
1540	483	Bacteria	Synechococcus sp. (strain ATCC 27144 / PCC 6301 / SAUG 1402/1) (Anacystis nidulans)	BAD80396.1	A0A0H3K8M2	531	HAHLP	NNLEII	WLPECA	PYDAELYGHW	AQSSDWAFI
1541	484	Bacteria	Synechococcus elongatus (strain PCC 7942) (Anacystis nidulans R2)	ABB57919.1	Q31M00	531	HAHLP	NNLEII	WLPECA	PYDAELYGHW	AQSSDWAFI
1542	485	Bacteria	Trichodesmium erythraeum (strain IMS101)	ABG49561.1	Q11AB3	527	HAHLP	NNLEIM	WVPECA	PYDAELFGHW	AQSSDWAFI
1543	486	Bacteria	Cyanothece sp. (strain ATCC 51142)	ACB51102.1	B1WYT5	544	HAHLP	NNLEIM	WLPECA	PYDAELFGHW	AQSSDWAFI
1544	487	Bacteria	Halothermothrix orenii (strain H 168 / OCM 544 / DSM 9562)	ACL70349.1	B8CYI0	542	HAHLP	NRLEII	WLPECA	PYDAELFGHW	AQSSDWAFI
1545	488	Bacteria	Desulfotomaculum nigrificans (strain DSM 14880 / VKM B-2319 / CO-1-SRB) (Desulfotomaculum carboxydivorans)	AEF94559.1	F6B7K5	537	HAHLP	NRLEII	WLPECG	PYDAELFGHW	AQSSDWAFI
1546	489	Bacteria	Desulfotomaculum ruminis (strain ATCC 23193 / DSM 2154 / NCIB 8452 / DL)	AEG59615.1	F6DPN8	538	HAHLP	NRLEIT	WLPECG	PYDAELFGHW	AQSSDWAFI
1547	490	Bacteria	Nostoc azollae (strain 0708) (Anabaena azollae (strain 0708))	ADI64059.1	D7DWE2	529	HAHLP	NHLEII	WLPECA	PYDAELFGHW	AQSSDWAFI
1548	491	Bacteria	Cyanothece sp. (strain PCC 8801) (Synechococcus sp. (strain PCC 8801 / RF-1))	ACK65369.1	B7K3M7	539	HAHLP	NNLEII	WLPECS	PYDAELFGHW	AQSSDWAFI
1549	492	Bacteria	Cyanothece sp. (strain PCC 8802) (Synechococcus sp. (strain RF-2))	ACV00255.1	UPI00017E4308	539	HAHLP	NNLEII	WLPECS	PYDAELFGHW	AQSSDWAFI
1550	493	Bacteria	Synechococcus sp. PCC 7117	ANV88543.1	A0A1B1U1R5	529	HAHLP	NNLEII	WLPECA	PYDAELFGHW	AQSSDWAFI
1551	494	Bacteria	Synechococcus sp. PCC 8807	ANV91695.1	UPI0008107794	529	HAHLP	NNLEII	WLPECA	PYDAELFGHW	AQSSDWAFI
1552	495	Bacteria	Microcystis aeruginosa NIES-2481	AOC52155.1	UPI000261FF7F	529	HAHLP	NNLEII	WLPECA	PYDAELFGHW	AQSSDWAFI
1553	496	Bacteria	Synechococcus sp. PCC 7003	ANV85401.1	A0A1B1TSW1	529	HAHLP	NNLEII	WLPECA	PYDAELFGHW	AQSSDWAFI
1554	497	Bacteria	Cyanothece sp. (strain PCC 7424) (Synechococcus sp. (strain ATCC 29155))	ACK73416.1	B7KGS9	529	HAHLP	NNLEII	WLPECA	PYDAELFGHW	AQSSDWAFI
1555	498	Bacteria	Cyanothece sp. (strain PCC 7822)	ADN13875.1	E0UAM3	529	HAHLP	NNLEII	WLPECA	PYDAELFGHW	AQSSDWAFI
1556	499	Bacteria	Microcystis aeruginosa (strain NIES-843)	BAG05905.1	B0JK51	529	HAHLP	NNLEII	WLPECA	PYDAELFGHW	AQSSDWAFI
1557	500	Bacteria	Pleurocapsa sp. PCC 7327	AFY79055.1	K9T933	529	HAHLP	NNLEII	WLPECA	PYDAELFGHW	AQSSDWAFI
1558	501	Bacteria	Microcystis aeruginosa NIES-2549	AKE63768.1	A0A0F6RKU3	529	HAHLP	NNLEII	WLPECA	PYDAELFGHW	AQSSDWAFI
1559	502	Bacteria	Microcystis aeruginosa PCC 7806	CAO89601.1	A8YEN0	529	HAHLP	NNLEII	WLPECA	PYDAELFGHW	AQSSDWAFI
1560	503	Bacteria	Synechocystis sp. PCC 6803 substr. PCC-N	BAL33952.1	UPI00000C0EBB	529	HAHLP	NNLEII	WLPECA	PYDAELFGHW	AQSSDWAFI
1561	504	Bacteria	Synechocystis sp. PCC 6803 substr. PCC-P	BAL37121.1	UPI00000C0EBB	529	HAHLP	NNLEII	WLPECA	PYDAELFGHW	AQSSDWAFI
1562	505	Bacteria	Synechocystis sp. PCC 6803	BAA18743.1	P74630	529	HAHLP	NNLEII	WLPECA	PYDAELFGHW	AQSSDWAFI
1563	506	Bacteria	Synechocystis sp. PCC 6803 substr. GT-I	BAL30783.1	UPI00000C0EBB	529	HAHLP	NNLEII	WLPECA	PYDAELFGHW	AQSSDWAFI
1564	507	Bacteria	Synechococcus sp. PCC 73109	AMA10345.1	UPI00016DCD67	529	HAHLP	NNLEII	WLPECA	PYDAELFGHW	AQSSDWAFI
1565	508	Bacteria	Bacillus subtilis BEST7613	BAM53391.1	L8APT8	529	HAHLP	NNLEII	WLPECA	PYDAELFGHW	AQSSDWAFI
1566	509	Bacteria	Leptolyngbya sp. PCC 7376	AFY38278.1	K9PYQ9	529	HAHLP	NNLEII	WLPECA	PYDAELFGHW	AQSSDWAFI
1567	510	Bacteria	Synechococcus sp. (strain ATCC 27264 / PCC 7002 / PR-6) (Agmenellum quadruplicatum)	ACB00788.1	B1XN78	529	HAHLP	NNLEII	WLPECA	PYDAELFGHW	AQSSDWAFI
1568	511	Bacteria	Nostoc punctiforme (strain ATCC 29133 / PCC 73102)	ACC78926.1	B2J3J6	529	HAHLP	NNLEII	WLPECA	PYDAELFGHW	AQSSDWAFI
1569	512	Bacteria	Halothece sp. (strain PCC 7418) (Synechococcus sp. (strain PCC 7418))	AFZ42550.1	K9Y7Y7	539	HAHLP	NNLEII	WLPECA	PYDAELFGHW	AQSSDWAFI
1570	513	Bacteria	Nostoc sp. (strain PCC 7120 / SAG 25.82 / UTEX 2576)	BAB74149.1	Q8YUA2	529	HAHLP	NNLEII	WLPECA	PYDAELFGHW	AQSSDWAFI
1571	514	Bacteria	Cylindrospermum stagnale PCC 7417	AFZ27751.1	K9X6Q0	529	HAHLP	NNLEII	WLPECA	PYDAELFGHW	AQSSDWAFI
1572	515	Bacteria	Nostoc sp. NIES-3756	BAT56083.1	A0A0S3PK30	529	HAHLP	NNLEII	WLPECA	PYDAELFGHW	AQSSDWAFI
1573	516	Bacteria	Anabaena variabilis (strain ATCC 29413 / PCC 7937)	ABA20008.1	Q3MG78	529	HAHLP	NNLEII	WLPECA	PYDAELFGHW	AQSSDWAFI
1574	517	Bacteria	Nostoc sp. (strain ATCC 29411 / PCC 7524)	AFY48657.1	K9QV29	529	HAHLP	NNLEII	WLPECA	PYDAELFGHW	AQSSDWAFI
1575	518	Bacteria	Nostoc piscinale CENA21	ALF55104.1	A0A0M4T723	529	HAHLP	NNLEII	WLPECA	PYDAELFGHW	AQSSDWAFI
1576	519	Bacteria	Calothrix sp. PCC 7507	AFY32298.1	K9PGL8	529	HAHLP	NNLEII	WLPECA	PYDAELFGHW	AQSSDWAFI
1577	520	Bacteria	Nostoc sp. PCC 7107	AFY43712.1	K9QFX0	529	HAHLP	NNLEII	WLPECA	PYDAELFGHW	AQSSDWAFI
1578	521	Bacteria	Anabaena sp. Wa102	ALB41909.1	A0A0K2M1U9	530	HAHLP	NNLEII	WLPECA	PYDAELFGHW	AQSSDWAFI
1579	522	Bacteria	Anabaena cylindrica (strain ATCC 27899 / PCC 7122)	AFZ59719.1	K9ZLR3	529	HAHLP	NNLEII	WLPECA	PYDAELFGHW	AQSSDWAFI
1580	523	Bacteria	Chroococcidiopsis thermalis PCC 7203	AFY86533.1	K9TVV7	529	HAHLP	NNLEII	WLPECA	PYDAELFGHW	AQSSDWAFI
1581	524	Bacteria	Anabaena sp. 90	AFW95871.1	K7WYX9	530	HAHLP	NNLEII	WLPECA	PYDAELFGHW	AQSSDWAFI
1582	525	Bacteria	Calothrix sp. 336/3	AKG22817.1	A0A0T7BUS8	529	HAHLP	NNLEII	WLPECA	PYDAELFGHW	AQSSDWAFI
1583	526	Bacteria	Gloeocapsa sp. PCC 7428	AFZ32813.1	K9XJX8	529	HAHLP	NNLEII	WLPECA	PYDAELFGHW	AQSSDWAFI
1584	527	Bacteria	Microcoleus sp. PCC 7113	AFZ21847.1	K9WQK6	529	HAHLP	NNLEII	WLPECA	PYDAELFGHW	AQSSDWAFI
1585	528	Bacteria	Fischerella sp. NIES-3754	BAU07685.1	A0A0S3TRG7	529	HAHLP	NNLEII	WLPECA	PYDAELFGHW	AQSSDWAFI
1586	529	Bacteria	Oscillatoria acuminata PCC 6304	AFY80705.1	K9TDU7	529	HAHLP	NNLEII	WLPECA	PYDAELFGHW	AQSSDWAFI
1587	530	Bacteria	Crinalium epipsammum PCC 9333	AFZ14533.1	K9W2H9	529	HAHLP	NNLEII	WLPECA	PYDAELFGHW	AQSSDWAFI
1588	531	Bacteria	Leptolyngbya boryana dg5	BAS64156.1	_	529	HAHLP	NNLEII	WLPECA	PYDAELFGHW	AQSSDWAFI
1589	532	Bacteria	Chamaesiphon minutus PCC 6605	AFY91660.1	K9UA00	529	HAHLP	NNLEII	WLPECA	PYDAELFGHW	AQSSDWAFI
1590	533	Bacteria	Geitlerinema sp. PCC 7407	AFY65142.1	K9S3D7	529	HAHLP	NNLEII	WLPECA	PYDAELFGHW	AQSSDWAFI
1591	534	Bacteria	Arthrospira sp.	CDM98205.1	UPI0001E2AD3E	530	HAHLP	NNLEII	WLPECA	PYDAELFGHW	AQSSDWAFI
1592	535	Bacteria	Cyanothece sp. (strain PCC 7425 / ATCC 29141)	ACL46125.1	B8HTP4	529	HAHLP	NNLEII	WLPECA	PYDAELFGHW	AQSSDWAFI
1593	536	Bacteria	Arthrospira platensis YZ	AMW27006.1	UPI0001C391FF	530	HAHLP	NNLEII	WLPECA	PYDAELFGHW	AQSSDWAFI
1594	537	Bacteria	Oscillatoria nigro-viridis PCC 7112	AFZ05719.1	K9VDZ8	529	HAHLP	NNLEII	WLPECA	PYDAELFGHW	AQSSDWAFI
1595	538	Bacteria	Synechococcus sp. PCC 7502	AFY72947.1	K9SQQ8	529	HAHLP	NNLEII	WLPECA	PYDAELFGHW	AQSSDWAFI
1596	539	Bacteria	Leptolyngbya boryana IAM M-101	BAS57808.1	_	529	HAHLP	NNLEII	WLPECA	PYDAELFGHW	AQSSDWAFI
1597	540	Bacteria	Arthrospira	BAI88373.1	D4ZZ49	530	HAHLP	NNLEII	WLPECA	PYDAELFGHW	AQSSDWAFI
1598	541	Bacteria	Leptolyngbya sp. NIES-3755	BAU15174.1	A0A0S3UCK2	529	HAHLP	NNLEII	WLPECA	PYDAELFGHW	AQSSDWAFI
1599	542	Bacteria	Fibrobacter succinogenes (strain ATCC 19169 / S85)	ACX74327.1	UPI0001A81974	545	HAHLP	GKINLL	WLPECG	PYDAELFGHW	FQASDWAFM
1600	543	Bacteria	Chondromyces crocatus	AKT42349.1	A0A0K1ENB0	581	HAHLP	GHVELF	WLPECG	AYDAELFGHW	LQASDWAFM
1601	544	Bacteria	Sorangium cellulosum (strain So ce56) (Polyangium cellulosum (strain So ce56))	CAN91784.1	A9FDQ2	532	HAHLP	GRVELL	WLPECA	PYDAELFGHW	LQSSDWAFM
1602	545	Bacteria	Sorangium cellulosum So0157-2	AGP34874.1	S4XQT7	546	HAHLP	GRVELL	WLPECA	PYDAELFGHF	LQSSDWAFM
						546
